# Supplementary material for: Gene-Disease Network Analysis Reveals Functional Modules in Mendelian, Complex and Environmental Diseases
Source: PLoS One. 2011 Jun 14;6(6):e20284. doi: 10.1371/journal.pone.0020284 (PMC3114846; doi:10.1371/journal.pone.0020284)
Supplement: Text S2 — Disease terms from DisGeNET and their classification according to MeSH (tab separated file). (TXT) [file pone.0020284.s009.txt]

diseaseId	diseaseName	diseaseClass	diseaseClassName
mesh:D014355	Chagas Disease	C03	Parasitic Diseases
omim:606367	Interleukin-2 receptor, alpha chain, deficiency of	C20	Immune System Diseases
mesh:D013771	Tetralogy of Fallot	C14; C16	Cardiovascular Diseases; Congenital, Hereditary, and Neonatal Diseases and Abnormalities
omim:606369	Epileptic encephalopathy, Lennox-Gastaut type	C10	Nervous system Diseases
mesh:D017088	AIDS-Related Opportunistic Infections	C01; C02; C03; C20	Bacterial Infections and Mycoses; Virus Diseases; Parasitic Diseases; Immune System Diseases
omim:211900	Tumoral calcinosis, hyperphosphatemic	C05; C18	Musculoskeletal Diseases; Nutritional and Metabolic Diseases
mesh:D011504	Protein-Losing Enteropathies	C06	Digestive System Diseases
mesh:D011507	Proteinuria	C12; C13; C23	Male Urogenital Diseases; Female Urogenital Diseases and Pregnancy Complications; Pathological Conditions, Signs and Symptoms
omim:601884	Bone mineral density variability 1	C05	Musculoskeletal Diseases
omim:601885	Cataract, zonular pulverulent-3	C11	Eye Diseases
omim:188890	Nicotine addiction, protection from	C21; F03	Disorders of Environmental Origin; Mental Disorders
omim:601887	Malignant hyperthermia susceptibility 5	C10; C23	Nervous system Diseases; Pathological Conditions, Signs and Symptoms
omim:610069	Polyposis syndrome, hereditary mixed, 2	C04; C06; C16	Neoplasms; Digestive System Diseases; Congenital, Hereditary, and Neonatal Diseases and Abnormalities
omim:302950	Chondrodysplasia punctata, X-linked recessive	C05; C17	Musculoskeletal Diseases; Skin and Connective Tissue Diseases
mesh:D017086	beta-Thalassemia	C15; C16	Hemic and Lymphatic Diseases; Congenital, Hereditary, and Neonatal Diseases and Abnormalities
omim:264600	Pseudovaginal perineoscrotal hypospadias	C12; C13; C16; C19	Male Urogenital Diseases; Female Urogenital Diseases and Pregnancy Complications; Congenital, Hereditary, and Neonatal Diseases and Abnormalities; Endocrine System Diseases
mesh:D017085	alpha-Thalassemia	C15; C16	Hemic and Lymphatic Diseases; Congenital, Hereditary, and Neonatal Diseases and Abnormalities
omim:603218	Huntington disease-like 1	C10; C16; F03	Nervous system Diseases; Congenital, Hereditary, and Neonatal Diseases and Abnormalities; Mental Disorders
mesh:D017098	IgA Deficiency	C15; C20	Hemic and Lymphatic Diseases; Immune System Diseases
mesh:D005310	Fetal Alcohol Syndrome	C13; C16; C21	Female Urogenital Diseases and Pregnancy Complications; Congenital, Hereditary, and Neonatal Diseases and Abnormalities; Disorders of Environmental Origin
mesh:D005313	Fetal Death	C13; C23	Female Urogenital Diseases and Pregnancy Complications; Pathological Conditions, Signs and Symptoms
omim:611182	Congenital disorder of glycosylation, type IIh	C16; C18	Congenital, Hereditary, and Neonatal Diseases and Abnormalities; Nutritional and Metabolic Diseases
omim:253800	Muscular dystrophy, Fukuyama congenital	C05; C10; C16	Musculoskeletal Diseases; Nervous system Diseases; Congenital, Hereditary, and Neonatal Diseases and Abnormalities
omim:609942	Noonan syndrome 3	C05; C16; C17	Musculoskeletal Diseases; Congenital, Hereditary, and Neonatal Diseases and Abnormalities; Skin and Connective Tissue Diseases
mesh:D015812	Glaucoma, Angle-Closure	C11	Eye Diseases
mesh:D005315	Fetal Diseases	C13; C16	Female Urogenital Diseases and Pregnancy Complications; Congenital, Hereditary, and Neonatal Diseases and Abnormalities
mesh:D028921	Biotinidase Deficiency	C16; C18	Congenital, Hereditary, and Neonatal Diseases and Abnormalities; Nutritional and Metabolic Diseases
mesh:D005317	Fetal Growth Retardation	C13; C16; C23	Female Urogenital Diseases and Pregnancy Complications; Congenital, Hereditary, and Neonatal Diseases and Abnormalities; Pathological Conditions, Signs and Symptoms
mesh:D005316	Fetal Distress	C23	Pathological Conditions, Signs and Symptoms
mesh:D028922	Holocarboxylase Synthetase Deficiency	C16; C18	Congenital, Hereditary, and Neonatal Diseases and Abnormalities; Nutritional and Metabolic Diseases
omim:176450	Currarino syndrome	C05; C23	Musculoskeletal Diseases; Pathological Conditions, Signs and Symptoms
omim:601894	Glomerulopathy with fibronectin deposits 2	C12; C13	Male Urogenital Diseases; Female Urogenital Diseases and Pregnancy Complications
mesh:D017091	Colitis, Ischemic	C06; C14	Digestive System Diseases; Cardiovascular Diseases
mesh:D017093	Liver Failure	C06	Digestive System Diseases
mesh:D017092	Porphyria, Erythropoietic	C16; C17; C18	Congenital, Hereditary, and Neonatal Diseases and Abnormalities; Skin and Connective Tissue Diseases; Nutritional and Metabolic Diseases
mesh:D017095	Kidney Failure	C12; C13	Male Urogenital Diseases; Female Urogenital Diseases and Pregnancy Complications
mesh:D017094	Porphyrias, Hepatic	C06; C16; C17; C18	Digestive System Diseases; Congenital, Hereditary, and Neonatal Diseases and Abnormalities; Skin and Connective Tissue Diseases; Nutritional and Metabolic Diseases
omim:611185	Restless legs syndrome, susceptibility to, 6	C10; F03	Nervous system Diseases; Mental Disorders
omim:606353	Primary lateral sclerosis, juvenile	C10	Nervous system Diseases
mesh:D017096	Prion Diseases	C10	Nervous system Diseases
omim:606346	Deafness, autosomal dominant 22	C07; C09; C10; C23	Stomatognathic Diseases; Otorhinolaryngologic Diseases; Nervous system Diseases; Pathological Conditions, Signs and Symptoms
omim:609939	Systemic lupus erythematous, association with susceptibility to, 6	C17; C20	Skin and Connective Tissue Diseases; Immune System Diseases
mesh:D014376	Tuberculosis	C01	Bacterial Infections and Mycoses
mesh:D003966	Camurati-Engelmann Syndrome	C05; C16	Musculoskeletal Diseases; Congenital, Hereditary, and Neonatal Diseases and Abnormalities
mesh:D003967	Diarrhea	C23	Pathological Conditions, Signs and Symptoms
mesh:D052919	Refsum Disease, Infantile	C10; C16; C18	Nervous system Diseases; Congenital, Hereditary, and Neonatal Diseases and Abnormalities; Nutritional and Metabolic Diseases
mesh:D015826	Langer-Giedion Syndrome	C05	Musculoskeletal Diseases
mesh:D008413	Mastitis	C13; C17	Female Urogenital Diseases and Pregnancy Complications; Skin and Connective Tissue Diseases
mesh:D008415	Mastocytosis	C04; C17	Neoplasms; Skin and Connective Tissue Diseases
omim:601098	Charcot-Marie-Tooth disease, type 1C	C10; C16	Nervous system Diseases; Congenital, Hereditary, and Neonatal Diseases and Abnormalities
omim:610042	Cortical dysplasia-focal epilepsy syndrome	C10	Nervous system Diseases
omim:610048	Corneal dystrophy, congenital stromal	C11; C16	Eye Diseases; Congenital, Hereditary, and Neonatal Diseases and Abnormalities
omim:611162	Malaria, resistance to	C03	Parasitic Diseases
mesh:D015831	Osteochondroma	C04; C05	Neoplasms; Musculoskeletal Diseases
omim:609924	Aminoacylase 1 deficiency	C16; C18	Congenital, Hereditary, and Neonatal Diseases and Abnormalities; Nutritional and Metabolic Diseases
omim:228300	Fertile eunuch syndrome	C19	Endocrine System Diseases
omim:222700	Lysinuric protein intolerance	C16; C18	Congenital, Hereditary, and Neonatal Diseases and Abnormalities; Nutritional and Metabolic Diseases
omim:609923	Retinitis pigmentosa-31	C11	Eye Diseases
omim:608471	Corneal dystrophy, lattice type IIIA	C11; C16	Eye Diseases; Congenital, Hereditary, and Neonatal Diseases and Abnormalities
omim:176430	Premature chromatid separation trait	NA	Unclassified
mesh:D017074	Common Variable Immunodeficiency	C20	Immune System Diseases
omim:608470	Corneal dystrophy, Reis-Bucklers type	C11; C16	Eye Diseases; Congenital, Hereditary, and Neonatal Diseases and Abnormalities
mesh:D003969	Vipoma	C04; C06; C19	Neoplasms; Digestive System Diseases; Endocrine System Diseases
omim:303350	CRASH syndrome	C05; C10; C16; C23	Musculoskeletal Diseases; Nervous system Diseases; Congenital, Hereditary, and Neonatal Diseases and Abnormalities; Pathological Conditions, Signs and Symptoms
mesh:D015845	Tonic Pupil	C10; C11; C23	Nervous system Diseases; Eye Diseases; Pathological Conditions, Signs and Symptoms
mesh:D011553	Pseudomyxoma Peritonei	C04	Neoplasms
omim:115310	Paraganglioma, familial chromaffin, 4	C04	Neoplasms
mesh:D011556	Pseudopseudohypoparathyroidism	C05; C16; C18	Musculoskeletal Diseases; Congenital, Hereditary, and Neonatal Diseases and Abnormalities; Nutritional and Metabolic Diseases
omim:606324	Parkinson disease 7, autosomal recessive early-onset	C10	Nervous system Diseases
mesh:D017044	Polycystic Kidney, Autosomal Recessive	C12; C13	Male Urogenital Diseases; Female Urogenital Diseases and Pregnancy Complications
omim:150800	Multiple cutaneous and uterine leiomyomata	C04; C17	Neoplasms; Skin and Connective Tissue Diseases
omim:610024	Retinal cone dystrophy 3	C11	Eye Diseases
omim:610021	Hyperinsulinemic hypoglycemia, familial, 7	C18	Nutritional and Metabolic Diseases
omim:610896	Branchiootorenal syndrome 2	C16	Congenital, Hereditary, and Neonatal Diseases and Abnormalities
mesh:D014328	Trophoblastic Neoplasms	C04; C13	Neoplasms; Female Urogenital Diseases and Pregnancy Complications
omim:604906	Schizophrenia, susceptibility to	F03	Mental Disorders
omim:204650	Amelogenesis imperfecta, type IC	C07; C16	Stomatognathic Diseases; Congenital, Hereditary, and Neonatal Diseases and Abnormalities
omim:248360	Malonyl-CoA decarboxylase deficiency	C16; C18	Congenital, Hereditary, and Neonatal Diseases and Abnormalities; Nutritional and Metabolic Diseases
mesh:D011542	Pseudarthrosis	C21	Disorders of Environmental Origin
mesh:D003141	Communicable Diseases	C01	Bacterial Infections and Mycoses
mesh:D011546	Pseudohypoaldosteronism	C12; C13; C16; C18; C19	Male Urogenital Diseases; Female Urogenital Diseases and Pregnancy Complications; Congenital, Hereditary, and Neonatal Diseases and Abnormalities; Nutritional and Metabolic Diseases; Endocrine System Diseases
omim:604901	Cirrhosis, North American Indian childhood type	C06; C23	Digestive System Diseases; Pathological Conditions, Signs and Symptoms
mesh:D011547	Pseudohypoparathyroidism	C05; C16; C18	Musculoskeletal Diseases; Congenital, Hereditary, and Neonatal Diseases and Abnormalities; Nutritional and Metabolic Diseases
mesh:D000690	Amyotrophic Lateral Sclerosis	C10	Nervous system Diseases
omim:222765	Chondrodysplasia punctata, rhizomelic, type 2	C05; C16; C17; C18	Musculoskeletal Diseases; Congenital, Hereditary, and Neonatal Diseases and Abnormalities; Skin and Connective Tissue Diseases; Nutritional and Metabolic Diseases
mesh:D011545	Pseudohermaphroditism	C12; C13; C16; C19	Male Urogenital Diseases; Female Urogenital Diseases and Pregnancy Complications; Congenital, Hereditary, and Neonatal Diseases and Abnormalities; Endocrine System Diseases
mesh:D003147	Communication Disorders	C10; C23; F03	Nervous system Diseases; Pathological Conditions, Signs and Symptoms; Mental Disorders
mesh:D000699	Pain Insensitivity, Congenital	C10; C16	Nervous system Diseases; Congenital, Hereditary, and Neonatal Diseases and Abnormalities
omim:278300	Xanthinuria, type I	C16; C18	Congenital, Hereditary, and Neonatal Diseases and Abnormalities; Nutritional and Metabolic Diseases
mesh:D029481	Bronchitis, Chronic	C08	Respiratory Tract Diseases
omim:610015	Glutamine deficiency, congenital	C10; C16; C18	Nervous system Diseases; Congenital, Hereditary, and Neonatal Diseases and Abnormalities; Nutritional and Metabolic Diseases
omim:176410	Leydig cell adenoma, somatic, with precocious puberty	C16; C19	Congenital, Hereditary, and Neonatal Diseases and Abnormalities; Endocrine System Diseases
omim:610017	Multiple synostoses syndrome 2	C05; C16	Musculoskeletal Diseases; Congenital, Hereditary, and Neonatal Diseases and Abnormalities
omim:608456	Adenomas, multiple colorectal	C04; C06; C16	Neoplasms; Digestive System Diseases; Congenital, Hereditary, and Neonatal Diseases and Abnormalities
mesh:D015863	Iridocyclitis	C11	Eye Diseases
mesh:D013796	Thanatophoric Dysplasia	C05; C16	Musculoskeletal Diseases; Congenital, Hereditary, and Neonatal Diseases and Abnormalities
omim:609975	Hyperinsulinemic hypoglycemia, familial, 4	C18	Nutritional and Metabolic Diseases
omim:608446	Myocardial infarction, susceptibility to	C14; C23	Cardiovascular Diseases; Pathological Conditions, Signs and Symptoms
mesh:D014339	Truncus Arteriosus, Persistent	C14; C16	Cardiovascular Diseases; Congenital, Hereditary, and Neonatal Diseases and Abnormalities
omim:248370	Mandibuloacral dysplasia	C05; C16; C17; C18	Musculoskeletal Diseases; Congenital, Hereditary, and Neonatal Diseases and Abnormalities; Skin and Connective Tissue Diseases; Nutritional and Metabolic Diseases
mesh:D006402	Hematologic Diseases	C15	Hemic and Lymphatic Diseases
mesh:D015861	Retinal Neovascularization	C11; C23	Eye Diseases; Pathological Conditions, Signs and Symptoms
mesh:D000686	Amyloidosis	C18	Nutritional and Metabolic Diseases
omim:610003	Ceroid lipofuscinosis, neuronal, 8, Northern epilepsy variant	C10; C16; C18	Nervous system Diseases; Congenital, Hereditary, and Neonatal Diseases and Abnormalities; Nutritional and Metabolic Diseases
omim:603233	Pseudohypoparathyroidism Ib	C12; C13; C16; C18; C19	Male Urogenital Diseases; Female Urogenital Diseases and Pregnancy Complications; Congenital, Hereditary, and Neonatal Diseases and Abnormalities; Nutritional and Metabolic Diseases; Endocrine System Diseases
omim:608443	Mental retardation, autosomal recessive 3	C10; C23; F03	Nervous system Diseases; Pathological Conditions, Signs and Symptoms; Mental Disorders
omim:610006	2-methylbutyrylglycinuria	C16; C18	Congenital, Hereditary, and Neonatal Diseases and Abnormalities; Nutritional and Metabolic Diseases
omim:610878	Vesicoureteral reflux 2	C12; C13	Male Urogenital Diseases; Female Urogenital Diseases and Pregnancy Complications
omim:115300	Hypercarotenemia and vitamin A deficiency, autosomal dominant	C18	Nutritional and Metabolic Diseases
mesh:D003161	Compartment Syndromes	C05; C14	Musculoskeletal Diseases; Cardiovascular Diseases
omim:609968	Hyperinsulinemic hypoglycemia, familial, 5	C18	Nutritional and Metabolic Diseases
mesh:D013789	Thalassemia	C15; C16	Hemic and Lymphatic Diseases; Congenital, Hereditary, and Neonatal Diseases and Abnormalities
mesh:D017036	Epilepsia Partialis Continua	C10	Nervous system Diseases
mesh:D022124	Hyperammonemia	C23	Pathological Conditions, Signs and Symptoms
mesh:D017034	Epilepsy, Frontal Lobe	C10	Nervous system Diseases
omim:226200	Enterokinase deficiency	C06; C16; C18	Digestive System Diseases; Congenital, Hereditary, and Neonatal Diseases and Abnormalities; Nutritional and Metabolic Diseases
mesh:D052120	Glycogen Storage Disease Type IIb	C10; C14; C16; C18	Nervous system Diseases; Cardiovascular Diseases; Congenital, Hereditary, and Neonatal Diseases and Abnormalities; Nutritional and Metabolic Diseases
omim:241410	Hypoparathyroidism-retardation-dysmorphism syndrome	C19	Endocrine System Diseases
omim:248310	Plasmodium falciparum blood infection level	C03; C20	Parasitic Diseases; Immune System Diseases
omim:610854	Osteogenesis imperfecta, type IIB	C05; C16; C17	Musculoskeletal Diseases; Congenital, Hereditary, and Neonatal Diseases and Abnormalities; Skin and Connective Tissue Diseases
omim:610852	Ciliary dyskinesia, primary, 6	C08; C09; C14; C16	Respiratory Tract Diseases; Otorhinolaryngologic Diseases; Cardiovascular Diseases; Congenital, Hereditary, and Neonatal Diseases and Abnormalities
omim:268150	Anemia, hemolytic, Rh-null, regulator type	C15	Hemic and Lymphatic Diseases
omim:605637	Inclusion body myopathy-3	C05; C10	Musculoskeletal Diseases; Nervous system Diseases
mesh:D001796	Blood Protein Disorders	C15	Hemic and Lymphatic Diseases
mesh:D050723	Fractures, Bone	C21	Disorders of Environmental Origin
omim:181030	Adenomas, salivary gland pleomorphic	C04; C07	Neoplasms; Stomatognathic Diseases
omim:217300	Cornea plana congenita, recessive	C11	Eye Diseases
omim:142945	Holoprosencephaly-3	C05; C10; C16	Musculoskeletal Diseases; Nervous system Diseases; Congenital, Hereditary, and Neonatal Diseases and Abnormalities
omim:142946	Holoprosencephaly-4	C05; C10; C16	Musculoskeletal Diseases; Nervous system Diseases; Congenital, Hereditary, and Neonatal Diseases and Abnormalities
mesh:D001791	Blood Platelet Disorders	C15	Hemic and Lymphatic Diseases
mesh:D008471	Meconium Aspiration Syndrome	C08; C13; C16	Respiratory Tract Diseases; Female Urogenital Diseases and Pregnancy Complications; Congenital, Hereditary, and Neonatal Diseases and Abnormalities
omim:143200	Wagner syndrome 1	C08; C11; C14	Respiratory Tract Diseases; Eye Diseases; Cardiovascular Diseases
omim:611105	Leukoencephalopathy with brain stem and spinal cord involvement and lactate elevation	C02; C10	Virus Diseases; Nervous system Diseases
omim:153870	Macular dystrophy, concentric annular	C11	Eye Diseases
mesh:D054179	Angioedema, Hereditary	C14; C16; C17; C20	Cardiovascular Diseases; Congenital, Hereditary, and Neonatal Diseases and Abnormalities; Skin and Connective Tissue Diseases; Immune System Diseases
omim:259770	Osteoporosis-pseudoglioma syndrome	C05; C10; C11; C16; C17; C23	Musculoskeletal Diseases; Nervous system Diseases; Eye Diseases; Congenital, Hereditary, and Neonatal Diseases and Abnormalities; Skin and Connective Tissue Diseases; Pathological Conditions, Signs and Symptoms
omim:259775	Raine syndrome	C05; C07; C10; C11; C16	Musculoskeletal Diseases; Stomatognathic Diseases; Nervous system Diseases; Eye Diseases; Congenital, Hereditary, and Neonatal Diseases and Abnormalities
mesh:D002056	Burns	C21	Disorders of Environmental Origin
omim:608415	Bradyopsia	C10; C11; C23	Nervous system Diseases; Eye Diseases; Pathological Conditions, Signs and Symptoms
mesh:D002054	Burning Mouth Syndrome	C07	Stomatognathic Diseases
mesh:D002051	Burkitt Lymphoma	C02; C04; C15; C20	Virus Diseases; Neoplasms; Hemic and Lymphatic Diseases; Immune System Diseases
omim:610832	Fanconi anemia, complementation group N	C15; C16; C18	Hemic and Lymphatic Diseases; Congenital, Hereditary, and Neonatal Diseases and Abnormalities; Nutritional and Metabolic Diseases
mesh:D010438	Peptic Ulcer Hemorrhage	C06; C23	Digestive System Diseases; Pathological Conditions, Signs and Symptoms
mesh:D010437	Peptic Ulcer	C06	Digestive System Diseases
mesh:D054975	Pallister-Hall Syndrome	C04; C05; C10; C16	Neoplasms; Musculoskeletal Diseases; Nervous system Diseases; Congenital, Hereditary, and Neonatal Diseases and Abnormalities
mesh:D054973	Perivascular Epithelioid Cell Neoplasms	C04	Neoplasms
mesh:D054972	Postural Orthostatic Tachycardia Syndrome	C10	Nervous system Diseases
mesh:D054971	Orthostatic Intolerance	C10; C23	Nervous system Diseases; Pathological Conditions, Signs and Symptoms
mesh:D052159	Frasier Syndrome	C12; C13; C16	Male Urogenital Diseases; Female Urogenital Diseases and Pregnancy Complications; Congenital, Hereditary, and Neonatal Diseases and Abnormalities
mesh:D054969	Primary Dysautonomias	C10	Nervous system Diseases
omim:135150	Birt-Hogg-Dube syndrome	C04; C08; C12; C13; C17	Neoplasms; Respiratory Tract Diseases; Male Urogenital Diseases; Female Urogenital Diseases and Pregnancy Complications; Skin and Connective Tissue Diseases
mesh:D001778	Blood Coagulation Disorders	C15	Hemic and Lymphatic Diseases
mesh:D018636	Hypoplastic Left Heart Syndrome	C14; C16	Cardiovascular Diseases; Congenital, Hereditary, and Neonatal Diseases and Abnormalities
omim:140700	Heinz body anemia	C15	Hemic and Lymphatic Diseases
omim:610829	Holoprosencephaly-9	C05; C10; C16	Musculoskeletal Diseases; Nervous system Diseases; Congenital, Hereditary, and Neonatal Diseases and Abnormalities
omim:610828	Holoprosencephaly-7	C05; C10; C16	Musculoskeletal Diseases; Nervous system Diseases; Congenital, Hereditary, and Neonatal Diseases and Abnormalities
mesh:D016403	Lymphoma, Large B-Cell, Diffuse	C04; C15; C20	Neoplasms; Hemic and Lymphatic Diseases; Immune System Diseases
mesh:D018630	Vitreoretinopathy, Proliferative	C11	Eye Diseases
omim:608404	Platelet glycoprotein IV deficiency	C15	Hemic and Lymphatic Diseases
omim:610842	Pseudoxanthoma elasticum-like disorder with multiple coagulation factor deficiency	C14; C15; C16; C17	Cardiovascular Diseases; Hemic and Lymphatic Diseases; Congenital, Hereditary, and Neonatal Diseases and Abnormalities; Skin and Connective Tissue Diseases
omim:304400	Deafness, X-linked 2	C07; C09; C10; C23	Stomatognathic Diseases; Otorhinolaryngologic Diseases; Nervous system Diseases; Pathological Conditions, Signs and Symptoms
mesh:D009958	Orofaciodigital Syndromes	C05; C16	Musculoskeletal Diseases; Congenital, Hereditary, and Neonatal Diseases and Abnormalities
mesh:D009959	Oropharyngeal Neoplasms	C04; C07; C09	Neoplasms; Stomatognathic Diseases; Otorhinolaryngologic Diseases
mesh:D029461	Sialic Acid Storage Disease	C10; C16; C18	Nervous system Diseases; Congenital, Hereditary, and Neonatal Diseases and Abnormalities; Nutritional and Metabolic Diseases
mesh:D001768	Blister	C17; C23	Skin and Connective Tissue Diseases; Pathological Conditions, Signs and Symptoms
omim:107250	Anterior segment mesenchymal dysgenesis	C11; C16	Eye Diseases; Congenital, Hereditary, and Neonatal Diseases and Abnormalities
omim:206800	Anonychia congenita	C23	Pathological Conditions, Signs and Symptoms
mesh:D001766	Blindness	C10; C11; C23	Nervous system Diseases; Eye Diseases; Pathological Conditions, Signs and Symptoms
omim:214800	CHARGE syndrome	C05; C08; C09; C10; C11; C14; C16; C19; C23; F03	Musculoskeletal Diseases; Respiratory Tract Diseases; Otorhinolaryngologic Diseases; Nervous system Diseases; Eye Diseases; Cardiovascular Diseases; Congenital, Hereditary, and Neonatal Diseases and Abnormalities; Endocrine System Diseases; Pathological Conditions, Signs and Symptoms; Mental Disorders
mesh:D001764	Blepharospasm	C11	Eye Diseases
mesh:D001762	Blepharitis	C11	Eye Diseases
omim:607864	Caudal duplication anomaly	C16	Congenital, Hereditary, and Neonatal Diseases and Abnormalities
omim:605670	Retinal degeneration, late-onset, autosomal dominant	C11	Eye Diseases
mesh:D054990	Idiopathic Pulmonary Fibrosis	C08	Respiratory Tract Diseases
mesh:D052177	Kidney Diseases, Cystic	C12; C13	Male Urogenital Diseases; Female Urogenital Diseases and Pregnancy Complications
omim:600791	Enlarged vestibular aqueduct	C07; C09; C10; C23	Stomatognathic Diseases; Otorhinolaryngologic Diseases; Nervous system Diseases; Pathological Conditions, Signs and Symptoms
omim:600794	Neuropathy, distal hereditary motor, type V	C05; C10	Musculoskeletal Diseases; Nervous system Diseases
omim:600795	Dementia, familial, nonspecific	C10; F03	Nervous system Diseases; Mental Disorders
omim:142900	Holt-Oram syndrome	C05; C14; C16	Musculoskeletal Diseases; Cardiovascular Diseases; Congenital, Hereditary, and Neonatal Diseases and Abnormalities
mesh:D004213	Dissociative Disorders	F03	Mental Disorders
mesh:D054989	Nephrogenic Fibrosing Dermopathy	C17; C23	Skin and Connective Tissue Diseases; Pathological Conditions, Signs and Symptoms
mesh:D054988	Idiopathic Interstitial Pneumonias	C08	Respiratory Tract Diseases
mesh:D004211	Disseminated Intravascular Coagulation	C15	Hemic and Lymphatic Diseases
omim:605676	Dilated cardiomyopathy with woolly hair and keratoderma	C14; C16; C17	Cardiovascular Diseases; Congenital, Hereditary, and Neonatal Diseases and Abnormalities; Skin and Connective Tissue Diseases
omim:606392	MODY, type IV	C18; C19	Nutritional and Metabolic Diseases; Endocrine System Diseases
omim:301040	Alpha-thalassemia/mental retardation syndrome	C10; C15; C16; C23; F03	Nervous system Diseases; Hemic and Lymphatic Diseases; Congenital, Hereditary, and Neonatal Diseases and Abnormalities; Pathological Conditions, Signs and Symptoms; Mental Disorders
omim:174200	Polydactyly, postaxial, types A1 and B	C05; C16	Musculoskeletal Diseases; Congenital, Hereditary, and Neonatal Diseases and Abnormalities
mesh:D045169	Severe Acute Respiratory Syndrome	C02; C08	Virus Diseases; Respiratory Tract Diseases
mesh:D008444	Maxillary Sinus Neoplasms	C04; C08; C09	Neoplasms; Respiratory Tract Diseases; Otorhinolaryngologic Diseases
omim:602111	Spondyloepimetaphyseal dysplasia, Missouri type	C05	Musculoskeletal Diseases
mesh:D010409	Penile Diseases	C12	Male Urogenital Diseases
mesh:D010412	Penile Neoplasms	C04; C12	Neoplasms; Male Urogenital Diseases
omim:117210	Spinocerebellar ataxia 4, pure Japanese type	C10; C16	Nervous system Diseases; Congenital, Hereditary, and Neonatal Diseases and Abnormalities
mesh:D010411	Penile Induration	C12; C17	Male Urogenital Diseases; Skin and Connective Tissue Diseases
omim:610092	Microphthalmia, isolated, with coloboma 3	C11; C16	Eye Diseases; Congenital, Hereditary, and Neonatal Diseases and Abnormalities
omim:610093	Microphthalmia, isolated 2	C11; C16	Eye Diseases; Congenital, Hereditary, and Neonatal Diseases and Abnormalities
omim:610090	Pyridoxamine 5'-phosphate oxidase deficiency	C10	Nervous system Diseases
omim:270550	Spastic ataxia, Charlevoix-Saguenay type	C05; C10; C23	Musculoskeletal Diseases; Nervous system Diseases; Pathological Conditions, Signs and Symptoms
mesh:D016410	Lymphoma, T-Cell, Cutaneous	C04; C15; C20	Neoplasms; Hemic and Lymphatic Diseases; Immune System Diseases
mesh:D016411	Lymphoma, T-Cell, Peripheral	C04; C15; C20	Neoplasms; Hemic and Lymphatic Diseases; Immune System Diseases
mesh:D008010	Lichen Planus	C17	Skin and Connective Tissue Diseases
omim:173100	Growth hormone deficiency, isolated, type II	C05; C10; C19	Musculoskeletal Diseases; Nervous system Diseases; Endocrine System Diseases
omim:611131	Retinitis pigmentosa-37	C11; C16	Eye Diseases; Congenital, Hereditary, and Neonatal Diseases and Abnormalities
omim:268130	Revesz syndrome	C04; C07; C10; C11; C17; C23; F03	Neoplasms; Stomatognathic Diseases; Nervous system Diseases; Eye Diseases; Skin and Connective Tissue Diseases; Pathological Conditions, Signs and Symptoms; Mental Disorders
omim:611136	Epilepsy, childhood absence, 4	C10	Nervous system Diseases
omim:611134	Meckel syndrome type 4	C05; C06; C10; C12; C13; C16	Musculoskeletal Diseases; Digestive System Diseases; Nervous system Diseases; Male Urogenital Diseases; Female Urogenital Diseases and Pregnancy Complications; Congenital, Hereditary, and Neonatal Diseases and Abnormalities
mesh:D008457	Measles	C02	Virus Diseases
omim:166780	Otofaciocervical syndrome	C05; C09; C10; C16; C23	Musculoskeletal Diseases; Otorhinolaryngologic Diseases; Nervous system Diseases; Congenital, Hereditary, and Neonatal Diseases and Abnormalities; Pathological Conditions, Signs and Symptoms
omim:305390	Exudative vitreoretinopathy, X-linked	C11	Eye Diseases
omim:312600	Retinitis pigmentosa-2	C11; C16	Eye Diseases; Congenital, Hereditary, and Neonatal Diseases and Abnormalities
mesh:D054198	Precursor Cell Lymphoblastic Leukemia-Lymphoma	C04; C15; C20	Neoplasms; Hemic and Lymphatic Diseases; Immune System Diseases
omim:611126	ACAD9 deficiency	C16; C18	Congenital, Hereditary, and Neonatal Diseases and Abnormalities; Nutritional and Metabolic Diseases
mesh:D009999	Ossification, Heterotopic	C23	Pathological Conditions, Signs and Symptoms
omim:301830	Spinal muscular atrophy, X-linked 2, infantile	C05; C16	Musculoskeletal Diseases; Congenital, Hereditary, and Neonatal Diseases and Abnormalities
omim:301835	Arts syndrome	C10; C23	Nervous system Diseases; Pathological Conditions, Signs and Symptoms
mesh:D004204	Dislocations	C21	Disorders of Environmental Origin
mesh:D029424	Pulmonary Disease, Chronic Obstructive	C08	Respiratory Tract Diseases
omim:607801	Muscular dystrophy, limb-girdle, type IC	C05; C10; C16	Musculoskeletal Diseases; Nervous system Diseases; Congenital, Hereditary, and Neonatal Diseases and Abnormalities
mesh:D002820	Hydatidiform Mole, Invasive	C04; C13	Neoplasms; Female Urogenital Diseases and Pregnancy Complications
mesh:D002822	Choriocarcinoma	C04; C13	Neoplasms; Female Urogenital Diseases and Pregnancy Complications
omim:132700	Cylindromatosis, familial	C04; C17	Neoplasms; Skin and Connective Tissue Diseases
mesh:D002821	Chorioamnionitis	C13; C16	Female Urogenital Diseases and Pregnancy Complications; Congenital, Hereditary, and Neonatal Diseases and Abnormalities
omim:201710	Lipoid adrenal hyperplasia	C12; C13; C16; C18; C19	Male Urogenital Diseases; Female Urogenital Diseases and Pregnancy Complications; Congenital, Hereditary, and Neonatal Diseases and Abnormalities; Nutritional and Metabolic Diseases; Endocrine System Diseases
omim:111750	Blood group, Scianna system	NA	Unclassified
omim:600882	Charcot-Marie-Tooth disease, type 2B	C10; C16	Nervous system Diseases; Congenital, Hereditary, and Neonatal Diseases and Abnormalities
mesh:D012626	Sebaceous Gland Neoplasms	C04; C17	Neoplasms; Skin and Connective Tissue Diseases
omim:600881	Cataract, congenital zonular, with sutural opacities	C11	Eye Diseases
mesh:D002817	Chordoma	C04	Neoplasms
omim:600886	Hyperferritinemia-cataract syndrome	C11; C16; C18	Eye Diseases; Congenital, Hereditary, and Neonatal Diseases and Abnormalities; Nutritional and Metabolic Diseases
mesh:D002819	Chorea	C10; C23	Nervous system Diseases; Pathological Conditions, Signs and Symptoms
mesh:D008039	Linitis Plastica	C04	Neoplasms
omim:607812	Craniolenticulosutural dysplasia	C05; C11; C16	Musculoskeletal Diseases; Eye Diseases; Congenital, Hereditary, and Neonatal Diseases and Abnormalities
mesh:D002813	Chondrosarcoma	C04	Neoplasms
mesh:D002812	Chondroma	C04	Neoplasms
omim:274270	5-fluorouracil toxicity	C18	Nutritional and Metabolic Diseases
mesh:D012640	Seizures	C10; C23	Nervous system Diseases; Pathological Conditions, Signs and Symptoms
mesh:D002100	Cachexia	C23	Pathological Conditions, Signs and Symptoms
mesh:D002805	Chondrocalcinosis	C05	Musculoskeletal Diseases
mesh:D002806	Chondrodysplasia Punctata	C05	Musculoskeletal Diseases
mesh:D002804	Chondroblastoma	C04	Neoplasms
omim:612291	Joubert syndrome	C10; C23	Nervous system Diseases; Pathological Conditions, Signs and Symptoms
omim:158810	Bethlem myopathy	C05; C10; C16	Musculoskeletal Diseases; Nervous system Diseases; Congenital, Hereditary, and Neonatal Diseases and Abnormalities
omim:612290	Microtia, hearing impairment, and cleft palate	C05; C07; C09; C10; C16; C23	Musculoskeletal Diseases; Stomatognathic Diseases; Otorhinolaryngologic Diseases; Nervous system Diseases; Congenital, Hereditary, and Neonatal Diseases and Abnormalities; Pathological Conditions, Signs and Symptoms
mesh:D008067	Lipoma	C04	Neoplasms
mesh:D008068	Lipomatosis	C17; C18	Skin and Connective Tissue Diseases; Nutritional and Metabolic Diseases
mesh:D002114	Calcinosis	C18	Nutritional and Metabolic Diseases
omim:612292	Birk-Barel mental retardation dysmorphism syndrome	C05; C10; C16; C23; F03	Musculoskeletal Diseases; Nervous system Diseases; Congenital, Hereditary, and Neonatal Diseases and Abnormalities; Pathological Conditions, Signs and Symptoms; Mental Disorders
omim:300200	Adrenal hypoplasia, congenital, with hypogonadotropic hypogonadism	C19; C20	Endocrine System Diseases; Immune System Diseases
mesh:D029503	Anemia, Diamond-Blackfan	C15; C16	Hemic and Lymphatic Diseases; Congenital, Hereditary, and Neonatal Diseases and Abnormalities
omim:259710	Osteopetrosis, autosomal recessive 2	C05	Musculoskeletal Diseases
omim:268100	Enhanced S-cone syndrome	C11	Eye Diseases
omim:245150	Keutel syndrome	C05; C09; C10; C14; C16; C17; C18; C23	Musculoskeletal Diseases; Otorhinolaryngologic Diseases; Nervous system Diseases; Cardiovascular Diseases; Congenital, Hereditary, and Neonatal Diseases and Abnormalities; Skin and Connective Tissue Diseases; Nutritional and Metabolic Diseases; Pathological Conditions, Signs and Symptoms
mesh:D006390	Hemangioendothelioma	C04	Neoplasms
mesh:D008060	Lipodystrophy	C17; C18	Skin and Connective Tissue Diseases; Nutritional and Metabolic Diseases
mesh:D006392	Hemangioma, Cavernous	C04; C14; C15	Neoplasms; Cardiovascular Diseases; Hemic and Lymphatic Diseases
mesh:D002836	Hemophilia B	C15; C16	Hemic and Lymphatic Diseases; Congenital, Hereditary, and Neonatal Diseases and Abnormalities
mesh:D006391	Hemangioma	C04	Neoplasms
mesh:D008065	Lipoid Proteinosis of Urbach and Wiethe	C08; C16; C17	Respiratory Tract Diseases; Congenital, Hereditary, and Neonatal Diseases and Abnormalities; Skin and Connective Tissue Diseases
mesh:D006394	Hemangiosarcoma	C04	Neoplasms
mesh:D008064	Lipidoses	C16; C18	Congenital, Hereditary, and Neonatal Diseases and Abnormalities; Nutritional and Metabolic Diseases
mesh:D008059	Mucopolysaccharidosis I	C16; C17; C18	Congenital, Hereditary, and Neonatal Diseases and Abnormalities; Skin and Connective Tissue Diseases; Nutritional and Metabolic Diseases
omim:300215	Hydranencephaly with abnormal genitalia	C10; C12; C13; C16	Nervous system Diseases; Male Urogenital Diseases; Female Urogenital Diseases and Pregnancy Complications; Congenital, Hereditary, and Neonatal Diseases and Abnormalities
omim:300210	Mental retardation, X-linked 58	C10; C16	Nervous system Diseases; Congenital, Hereditary, and Neonatal Diseases and Abnormalities
omim:259700	Osteopetrosis, recessive 1	C05	Musculoskeletal Diseases
mesh:D012618	Sea-Blue Histiocyte Syndrome	C10; C15; C16; C18	Nervous system Diseases; Hemic and Lymphatic Diseases; Congenital, Hereditary, and Neonatal Diseases and Abnormalities; Nutritional and Metabolic Diseases
omim:224050	Cerebellar hypoplasia and mental retardation with or without quadrupedal locomotion	C10	Nervous system Diseases
omim:611960	Asthma-related traits, susceptibility to, 7	C08; C20	Respiratory Tract Diseases; Immune System Diseases
omim:300209	Simpson-Golabi-Behmel syndrome, type 2	C10; C16; C23	Nervous system Diseases; Congenital, Hereditary, and Neonatal Diseases and Abnormalities; Pathological Conditions, Signs and Symptoms
mesh:D008052	Lipid Metabolism, Inborn Errors	C16; C18	Congenital, Hereditary, and Neonatal Diseases and Abnormalities; Nutritional and Metabolic Diseases
mesh:D020417	Nystagmus, Congenital	C10; C11; C16	Nervous system Diseases; Eye Diseases; Congenital, Hereditary, and Neonatal Diseases and Abnormalities
omim:202110	17,20-lyase deficiency, isolated	C16; C18; C19	Congenital, Hereditary, and Neonatal Diseases and Abnormalities; Nutritional and Metabolic Diseases; Endocrine System Diseases
omim:120100	Cold-induced autoinflammatory syndrome, familial	C17; C20	Skin and Connective Tissue Diseases; Immune System Diseases
omim:300220	Mental retardation, X-linked syndromic 10	C10; C23; F03	Nervous system Diseases; Pathological Conditions, Signs and Symptoms; Mental Disorders
omim:128230	Dystonia, dopa-responsive	C10; C23	Nervous system Diseases; Pathological Conditions, Signs and Symptoms
mesh:D001745	Urinary Bladder Diseases	C12; C13	Male Urogenital Diseases; Female Urogenital Diseases and Pregnancy Complications
omim:607847	Neutropenia, nonimmune chronic idiopathic, of adults	C15	Hemic and Lymphatic Diseases
omim:128235	Dystonia-12	C10; C23	Nervous system Diseases; Pathological Conditions, Signs and Symptoms
omim:607039	Deafness, autosomal recessive 22	C07; C09; C10; C23	Stomatognathic Diseases; Otorhinolaryngologic Diseases; Nervous system Diseases; Pathological Conditions, Signs and Symptoms
mesh:D018746	Systemic Inflammatory Response Syndrome	C23	Pathological Conditions, Signs and Symptoms
omim:607841	Deafness, autosomal dominant nonsyndromic sensorineural	C07; C09; C10; C23	Stomatognathic Diseases; Otorhinolaryngologic Diseases; Nervous system Diseases; Pathological Conditions, Signs and Symptoms
omim:259730	Osteopetrosis, autosomal recessive 3, with renal tubular acidosis	C05; C12; C13; C16; C18	Musculoskeletal Diseases; Male Urogenital Diseases; Female Urogenital Diseases and Pregnancy Complications; Congenital, Hereditary, and Neonatal Diseases and Abnormalities; Nutritional and Metabolic Diseases
mesh:D055653	Muir-Torre Syndrome	C04; C16; C17	Neoplasms; Congenital, Hereditary, and Neonatal Diseases and Abnormalities; Skin and Connective Tissue Diseases
omim:106210	Aniridia	C11; C16	Eye Diseases; Congenital, Hereditary, and Neonatal Diseases and Abnormalities
mesh:D008088	Listeria Infections	C01	Bacterial Infections and Mycoses
omim:177820	von Willebrand disease, platelet-type	C15; C16	Hemic and Lymphatic Diseases; Congenital, Hereditary, and Neonatal Diseases and Abnormalities
mesh:D008080	Liposarcoma	C04	Neoplasms
omim:308100	Ichthyosis, X-linked	C16; C17; C18	Congenital, Hereditary, and Neonatal Diseases and Abnormalities; Skin and Connective Tissue Diseases; Nutritional and Metabolic Diseases
mesh:D012600	Scoliosis	C05	Musculoskeletal Diseases
omim:273750	3-M syndrome	C05; C08; C13; C16; C19; C23	Musculoskeletal Diseases; Respiratory Tract Diseases; Female Urogenital Diseases and Pregnancy Complications; Congenital, Hereditary, and Neonatal Diseases and Abnormalities; Endocrine System Diseases; Pathological Conditions, Signs and Symptoms
omim:612281	Ichthyosis, congenital, autosomal recessive	C16; C17	Congenital, Hereditary, and Neonatal Diseases and Abnormalities; Skin and Connective Tissue Diseases
mesh:D016388	Tooth Loss	C07	Stomatognathic Diseases
omim:612284	Meckel syndrome, type 6	C05; C06; C10; C12; C13; C16	Musculoskeletal Diseases; Digestive System Diseases; Nervous system Diseases; Male Urogenital Diseases; Female Urogenital Diseases and Pregnancy Complications; Congenital, Hereditary, and Neonatal Diseases and Abnormalities
omim:607855	Muscular dystrophy, congenital merosin-deficient	C05; C10; C16	Musculoskeletal Diseases; Nervous system Diseases; Congenital, Hereditary, and Neonatal Diseases and Abnormalities
mesh:D001752	Blast Crisis	C04; C15; C23	Neoplasms; Hemic and Lymphatic Diseases; Pathological Conditions, Signs and Symptoms
mesh:D001750	Urinary Bladder, Neurogenic	C10; C12; C13; C23	Nervous system Diseases; Male Urogenital Diseases; Female Urogenital Diseases and Pregnancy Complications; Pathological Conditions, Signs and Symptoms
omim:607850	Osteoarthritis susceptibility 3	C05; C17	Musculoskeletal Diseases; Skin and Connective Tissue Diseases
omim:259720	Osteopetrosis, autosomal recessive 5	C05	Musculoskeletal Diseases
mesh:D001749	Urinary Bladder Neoplasms	C04; C12; C13	Neoplasms; Male Urogenital Diseases; Female Urogenital Diseases and Pregnancy Complications
omim:612286	Nephrolithiasis/osteoporosis, hypophosphatemic, 1	C05; C12; C13	Musculoskeletal Diseases; Male Urogenital Diseases; Female Urogenital Diseases and Pregnancy Complications
omim:612285	Joubert syndrome 9	C06; C08; C09; C11; C12; C13; C16	Digestive System Diseases; Respiratory Tract Diseases; Otorhinolaryngologic Diseases; Eye Diseases; Male Urogenital Diseases; Female Urogenital Diseases and Pregnancy Complications; Congenital, Hereditary, and Neonatal Diseases and Abnormalities
mesh:D008072	Hyperlipoproteinemia Type I	C16; C18	Congenital, Hereditary, and Neonatal Diseases and Abnormalities; Nutritional and Metabolic Diseases
omim:612287	Nephrolithiasis/osteoporosis, hypophosphatemic, 2	C05; C12; C13	Musculoskeletal Diseases; Male Urogenital Diseases; Female Urogenital Diseases and Pregnancy Complications
omim:300243	Mental retardation, X-linked syndromic, Christianson type	C10; C16	Nervous system Diseases; Congenital, Hereditary, and Neonatal Diseases and Abnormalities
omim:300240	Hoyeraal-Hreidarsson syndrome	C13; C15; C16; C23	Female Urogenital Diseases and Pregnancy Complications; Hemic and Lymphatic Diseases; Congenital, Hereditary, and Neonatal Diseases and Abnormalities; Pathological Conditions, Signs and Symptoms
omim:124900	Deafness, autosomal dominant 1	C07; C09; C10; C23	Stomatognathic Diseases; Otorhinolaryngologic Diseases; Nervous system Diseases; Pathological Conditions, Signs and Symptoms
mesh:D007409	Intestinal Atresia	C06; C16	Digestive System Diseases; Congenital, Hereditary, and Neonatal Diseases and Abnormalities
omim:607822	Alzheimer disease, type 3	C10; F03	Nervous system Diseases; Mental Disorders
omim:607821	Deafness, autosomal recessive 37	C07; C09; C10; C23	Stomatognathic Diseases; Otorhinolaryngologic Diseases; Nervous system Diseases; Pathological Conditions, Signs and Symptoms
mesh:D004165	Diphtheria	C01	Bacterial Infections and Mycoses
omim:607823	Hypotrichosis-lymphedema-telangiectasia syndrome	C15; C17	Hemic and Lymphatic Diseases; Skin and Connective Tissue Diseases
omim:612251	Systemic lupus erythematosus, susceptibility to, 10	C17; C20	Skin and Connective Tissue Diseases; Immune System Diseases
mesh:D016399	Lymphoma, T-Cell	C04; C15; C20	Neoplasms; Hemic and Lymphatic Diseases; Immune System Diseases
mesh:D001714	Bipolar Disorder	F03	Mental Disorders
omim:254450	Myelofibrosis, idiopathic	C15; C23	Hemic and Lymphatic Diseases; Pathological Conditions, Signs and Symptoms
omim:612253	Systemic lupus erythematous, association with susceptibility to, 11	C17; C20	Skin and Connective Tissue Diseases; Immune System Diseases
mesh:D016393	Lymphoma, B-Cell	C04; C15; C20	Neoplasms; Hemic and Lymphatic Diseases; Immune System Diseases
mesh:D055673	Acrocallosal Syndrome	C10; C16	Nervous system Diseases; Congenital, Hereditary, and Neonatal Diseases and Abnormalities
omim:311150	Jensen syndrome	C10; C11; F03	Nervous system Diseases; Eye Diseases; Mental Disorders
mesh:D007416	Intestinal Perforation	C06	Digestive System Diseases
mesh:D010485	Periapical Periodontitis	C07	Stomatognathic Diseases
mesh:D007417	Intestinal Polyps	C23	Pathological Conditions, Signs and Symptoms
mesh:D007418	Intestinal Pseudo-Obstruction	C06	Digestive System Diseases
mesh:D010484	Periapical Granuloma	C07	Stomatognathic Diseases
omim:607832	Glomerulosclerosis, focal segmental, 3	C12; C13	Male Urogenital Diseases; Female Urogenital Diseases and Pregnancy Complications
omim:607831	Charcot-Marie-Tooth disease, axonal, type 2K	C10; C16	Nervous system Diseases; Congenital, Hereditary, and Neonatal Diseases and Abnormalities
mesh:D007410	Intestinal Diseases	C06	Digestive System Diseases
omim:607836	Autoimmune disease, susceptibility to, 1	C17; C20	Skin and Connective Tissue Diseases; Immune System Diseases
omim:612260	Pyogenic bacterial infections, recurrent, due to MYD88 deficiency	C01	Bacterial Infections and Mycoses
omim:147510	Insulin-related dna polymorphism; irdn	NA	Unclassified
omim:612261	Crohn disease, ileal, protection against	C16; C18	Congenital, Hereditary, and Neonatal Diseases and Abnormalities; Nutritional and Metabolic Diseases
mesh:D007414	Intestinal Neoplasms	C04; C06	Neoplasms; Digestive System Diseases
mesh:D038061	Lower Extremity Deformities, Congenital	C05; C16	Musculoskeletal Diseases; Congenital, Hereditary, and Neonatal Diseases and Abnormalities
omim:612267	Skin/hair/eye pigmentation 10, blond/brown hair	C17	Skin and Connective Tissue Diseases
omim:600858	Cardiomyopathy, hypertrophic 6, with WPW	C14	Cardiovascular Diseases
omim:612269	Epilepsy, childhood absence, 5	C10	Nervous system Diseases
omim:155755	Melanoma and neural system tumor syndrome	C04	Neoplasms
omim:600852	Retinitis pigmentosa-17	C11; C16	Eye Diseases; Congenital, Hereditary, and Neonatal Diseases and Abnormalities
omim:172870	Pigmented paravenous chorioretinal atrophy	C11	Eye Diseases
omim:600850	Schizophrenia, susceptibility to, 4	F03	Mental Disorders
omim:104500	Amelogenesis imperfecta, type IB	C05; C07; C16	Musculoskeletal Diseases; Stomatognathic Diseases; Congenital, Hereditary, and Neonatal Diseases and Abnormalities
omim:105120	Amyloidosis, Finnish type	C10; C18	Nervous system Diseases; Nutritional and Metabolic Diseases
omim:600802	Severe combined immunodeficiency, autosomal recessive, t cell-negative, b cell-positive, nk cell-negative	C16; C18; C20	Congenital, Hereditary, and Neonatal Diseases and Abnormalities; Nutritional and Metabolic Diseases; Immune System Diseases
omim:612237	Chondrosarcoma, extraskeletal myxoid	C04	Neoplasms
mesh:D005271	Femur Head Necrosis	C05; C23	Musculoskeletal Diseases; Pathological Conditions, Signs and Symptoms
omim:612233	Leukodystrophy, hypomyelinating, 4	C10; C16	Nervous system Diseases; Congenital, Hereditary, and Neonatal Diseases and Abnormalities
mesh:D051799	Delayed Graft Function	C23	Pathological Conditions, Signs and Symptoms
omim:136900	Sorsby fundus dystrophy	C11	Eye Diseases
omim:300260	Mental retardation, X-linked, Lubs type	C10; C16	Nervous system Diseases; Congenital, Hereditary, and Neonatal Diseases and Abnormalities
omim:300263	Mental retardation syndrome, X-linked, Siderius type	C10; C16	Nervous system Diseases; Congenital, Hereditary, and Neonatal Diseases and Abnormalities
omim:603285	Cerebral cavernous malformations 3	C10	Nervous system Diseases
omim:603284	Cerebral cavernous malformations-2	C04; C10; C14; C15; C16	Neoplasms; Nervous system Diseases; Cardiovascular Diseases; Hemic and Lymphatic Diseases; Congenital, Hereditary, and Neonatal Diseases and Abnormalities
omim:612247	Crouzon syndrome with acanthosis nigricans	C05; C16; C17	Musculoskeletal Diseases; Congenital, Hereditary, and Neonatal Diseases and Abnormalities; Skin and Connective Tissue Diseases
omim:612245	Inflammatory bowel disease 14, susceptibility to	NA	Unclassified
omim:612244	Inflammatory bowel disease 13, susceptibility to	NA	Unclassified
omim:610102	C7 deficiency	C20	Immune System Diseases
omim:604187	Spastic paraplegia 10	C10; C23	Nervous system Diseases; Pathological Conditions, Signs and Symptoms
omim:612242	Chromosome 10q23 deletion syndrome	NA	Unclassified
omim:104510	Amelogenesis imperfecta, hypomaturation-hypoplastic type, with taurodontism	C05; C07; C16	Musculoskeletal Diseases; Stomatognathic Diseases; Congenital, Hereditary, and Neonatal Diseases and Abnormalities
omim:612240	Atrial fibrillation, familial, 7	C14; C23	Cardiovascular Diseases; Pathological Conditions, Signs and Symptoms
mesh:D005265	Femoral Neck Fractures	C21	Disorders of Environmental Origin
omim:239200	Hyperparathyroidism, neonatal	C19	Endocrine System Diseases
omim:163955	Noonan-like/multiple giant cell lesion syndrome	C05; C16; C17	Musculoskeletal Diseases; Congenital, Hereditary, and Neonatal Diseases and Abnormalities; Skin and Connective Tissue Diseases
mesh:D003230	Conjunctival Neoplasms	C04; C11	Neoplasms; Eye Diseases
omim:159001	Muscular dystrophy, limb-girdle, type 1B	C05; C10; C14; C16	Musculoskeletal Diseases; Nervous system Diseases; Cardiovascular Diseases; Congenital, Hereditary, and Neonatal Diseases and Abnormalities
omim:121200	Epilepsy, benign, neonatal, type 1	C10; C16	Nervous system Diseases; Congenital, Hereditary, and Neonatal Diseases and Abnormalities
mesh:D003233	Conjunctivitis, Allergic	C11; C20	Eye Diseases; Immune System Diseases
omim:121201	Epilepsy, benign neonatal, type 2	C10; C16	Nervous system Diseases; Congenital, Hereditary, and Neonatal Diseases and Abnormalities
omim:159000	Muscular dystrophy, limb-girdle, type 1A	C05; C10; C16	Musculoskeletal Diseases; Nervous system Diseases; Congenital, Hereditary, and Neonatal Diseases and Abnormalities
mesh:D011596	Psychomotor Disorders	C10; C23	Nervous system Diseases; Pathological Conditions, Signs and Symptoms
mesh:D003231	Conjunctivitis	C11	Eye Diseases
omim:601001	Epidermolysis bullosa simplex, recessive	C16; C17	Congenital, Hereditary, and Neonatal Diseases and Abnormalities; Skin and Connective Tissue Diseases
omim:612219	Ewing sarcoma	NA	Unclassified
omim:305400	Aarskog-Scott syndrome	C05; C10; C16; C23; F03	Musculoskeletal Diseases; Nervous system Diseases; Congenital, Hereditary, and Neonatal Diseases and Abnormalities; Pathological Conditions, Signs and Symptoms; Mental Disorders
omim:601003	Brody myopathy	C05; C10	Musculoskeletal Diseases; Nervous system Diseases
omim:601005	Timothy syndrome	C05; C10; C14; C16; C18; C20; C23; F03	Musculoskeletal Diseases; Nervous system Diseases; Cardiovascular Diseases; Congenital, Hereditary, and Neonatal Diseases and Abnormalities; Nutritional and Metabolic Diseases; Immune System Diseases; Pathological Conditions, Signs and Symptoms; Mental Disorders
omim:266900	Senior-Loken syndrome-1	C10; C11; C12; C13; C23	Nervous system Diseases; Eye Diseases; Male Urogenital Diseases; Female Urogenital Diseases and Pregnancy Complications; Pathological Conditions, Signs and Symptoms
omim:601954	Muscular dystrophy, limb-girdle, type 2G	C05; C10; C16	Musculoskeletal Diseases; Nervous system Diseases; Congenital, Hereditary, and Neonatal Diseases and Abnormalities
omim:258660	Nonarteritic anterior ischemic optic neuropathy, susceptibility to	C10; C11; C14	Nervous system Diseases; Eye Diseases; Cardiovascular Diseases
mesh:D039141	Muscular Dystrophy, Oculopharyngeal	C05; C10; C16	Musculoskeletal Diseases; Nervous system Diseases; Congenital, Hereditary, and Neonatal Diseases and Abnormalities
mesh:D006314	Hearing Loss, Conductive	C09; C10; C23	Otorhinolaryngologic Diseases; Nervous system Diseases; Pathological Conditions, Signs and Symptoms
omim:236670	Muscular dystrophy, congenital, plus mental retardation	C05; C10; C11; C16	Musculoskeletal Diseases; Nervous system Diseases; Eye Diseases; Congenital, Hereditary, and Neonatal Diseases and Abnormalities
mesh:D011561	Pseudoxanthoma Elasticum	C14; C15; C16; C17	Cardiovascular Diseases; Hemic and Lymphatic Diseases; Congenital, Hereditary, and Neonatal Diseases and Abnormalities; Skin and Connective Tissue Diseases
mesh:D006311	Hearing Disorders	C09; C10; C23	Otorhinolaryngologic Diseases; Nervous system Diseases; Pathological Conditions, Signs and Symptoms
mesh:D003248	Constipation	C23	Pathological Conditions, Signs and Symptoms
mesh:D006317	Hearing Loss, Noise-Induced	C09; C10; C23	Otorhinolaryngologic Diseases; Nervous system Diseases; Pathological Conditions, Signs and Symptoms
omim:112310	Boomerang dysplasia	C05	Musculoskeletal Diseases
mesh:D011565	Psoriasis	C17	Skin and Connective Tissue Diseases
omim:604804	Microcephaly, primary autosomal recessive, 3	C05; C10; C16	Musculoskeletal Diseases; Nervous system Diseases; Congenital, Hereditary, and Neonatal Diseases and Abnormalities
mesh:D006319	Hearing Loss, Sensorineural	C09; C10; C23	Otorhinolaryngologic Diseases; Nervous system Diseases; Pathological Conditions, Signs and Symptoms
omim:275355	Squamous cell carcinoma, head and neck	C04	Neoplasms
mesh:D003240	Connective Tissue Diseases	C17	Skin and Connective Tissue Diseases
omim:612229	Colorectal cancer, susceptiblity to, 3	NA	Unclassified
omim:300291	Ectodermal dysplasia, hypohidrotic, with immune deficiency	C16; C17	Congenital, Hereditary, and Neonatal Diseases and Abnormalities; Skin and Connective Tissue Diseases
omim:612227	Diabetes mellitus, ketosis-prone	NA	Unclassified
omim:612228	Stature quantitative trait locus 14; stqtl14	NA	Unclassified
mesh:D055623	Keratosis, Actinic	C04; C17	Neoplasms; Skin and Connective Tissue Diseases
omim:612221	Stature quantitative trait locus 10; stqtl10	NA	Unclassified
omim:601942	Diabetes, mellitus, insulin-dependent, susceptibility to, 10	C18	Nutritional and Metabolic Diseases
omim:208150	Fetal akinesia deformation sequence	C05; C13; C16	Musculoskeletal Diseases; Female Urogenital Diseases and Pregnancy Complications; Congenital, Hereditary, and Neonatal Diseases and Abnormalities
omim:612225	Maturity-onset diabetes of the young, type IX	C18; C19	Nutritional and Metabolic Diseases; Endocrine System Diseases
omim:612226	Stature quantitative trait locus 13; stqtl13	NA	Unclassified
omim:179620	Blood group, Raph	C12; C13; C16; C17	Male Urogenital Diseases; Female Urogenital Diseases and Pregnancy Complications; Congenital, Hereditary, and Neonatal Diseases and Abnormalities; Skin and Connective Tissue Diseases
omim:612223	Stature quantitative trait locus 11; stqtl11	NA	Unclassified
omim:208920	Ataxia, early-onset, with oculomotor apraxia and hypoalbuminemia	C10; C23	Nervous system Diseases; Pathological Conditions, Signs and Symptoms
omim:236680	Hydrolethalus syndrome	C05; C07; C10; C16	Musculoskeletal Diseases; Stomatognathic Diseases; Nervous system Diseases; Congenital, Hereditary, and Neonatal Diseases and Abnormalities
omim:604168	Congenital cataracts, facial dysmorphism, and neuropathy	C10; C11	Nervous system Diseases; Eye Diseases
mesh:D006323	Heart Arrest	C14	Cardiovascular Diseases
omim:604169	Left ventricular noncompaction, familial isolated, 1	C14; C16	Cardiovascular Diseases; Congenital, Hereditary, and Neonatal Diseases and Abnormalities
omim:300299	Neutropenia, severe congenital, X-linked	C15	Hemic and Lymphatic Diseases
mesh:D006327	Heart Block	C14; C23	Cardiovascular Diseases; Pathological Conditions, Signs and Symptoms
mesh:D003251	Constriction, Pathologic	C23	Pathological Conditions, Signs and Symptoms
mesh:D020426	Sciatic Neuropathy	C10	Nervous system Diseases
omim:192605	Ventricular tachycardia, idiopathic	C14; C23	Cardiovascular Diseases; Pathological Conditions, Signs and Symptoms
omim:184460	Stapes ankylosis with broad thumb and toes	C05; C09; C10; C11; C16; C23	Musculoskeletal Diseases; Otorhinolaryngologic Diseases; Nervous system Diseases; Eye Diseases; Congenital, Hereditary, and Neonatal Diseases and Abnormalities; Pathological Conditions, Signs and Symptoms
mesh:D013716	Tennis Elbow	C05; C21	Musculoskeletal Diseases; Disorders of Environmental Origin
omim:255960	Myxoma, intracardiac	C04; C14	Neoplasms; Cardiovascular Diseases
omim:611953	Macular degeneration, age-related, 11	C11	Eye Diseases
omim:601067	Usher syndrome, type 1D	C09; C10; C11; C16; C23	Otorhinolaryngologic Diseases; Nervous system Diseases; Eye Diseases; Congenital, Hereditary, and Neonatal Diseases and Abnormalities; Pathological Conditions, Signs and Symptoms
omim:611955	Prostate cancer, hereditary, 11; hpc11	C04; C12	Neoplasms; Male Urogenital Diseases
mesh:D013724	Teratoma	C04	Neoplasms
mesh:D019320	Embolism, Paradoxical	C14	Cardiovascular Diseases
mesh:D006338	Heart Neoplasms	C04; C14	Neoplasms; Cardiovascular Diseases
mesh:D006337	Heart Murmurs	C23	Pathological Conditions, Signs and Symptoms
mesh:D006333	Heart Failure	C14	Cardiovascular Diseases
mesh:D005235	Fatty Liver, Alcoholic	C06; C21	Digestive System Diseases; Disorders of Environmental Origin
mesh:D006332	Cardiomegaly	C14; C23	Cardiovascular Diseases; Pathological Conditions, Signs and Symptoms
mesh:D006331	Heart Diseases	C14	Cardiovascular Diseases
omim:609909	Cardiomyopathy, dilated, 1P	C14	Cardiovascular Diseases
mesh:D006330	Heart Defects, Congenital	C14; C16	Cardiovascular Diseases; Congenital, Hereditary, and Neonatal Diseases and Abnormalities
omim:604864	Osteoarthritis with mild chondrodysplasia	C05	Musculoskeletal Diseases
mesh:D005234	Fatty Liver	C06	Digestive System Diseases
omim:612201	Atrial fibrillation, familial, 6	C14; C23	Cardiovascular Diseases; Pathological Conditions, Signs and Symptoms
omim:611943	RIDDLE syndrome	C10; C20; C23; F03	Nervous system Diseases; Immune System Diseases; Pathological Conditions, Signs and Symptoms; Mental Disorders
omim:611942	Epilepsy, idiopathic generalized, susceptibility to, 6	C10	Nervous system Diseases
mesh:D019337	Hematologic Neoplasms	C04; C15	Neoplasms; Hemic and Lymphatic Diseases
omim:601072	Deafness, autosomal recessive 8, childhood onset	C07; C09; C10; C23	Stomatognathic Diseases; Otorhinolaryngologic Diseases; Nervous system Diseases; Pathological Conditions, Signs and Symptoms
mesh:D013733	Testicular Diseases	C12; C19	Male Urogenital Diseases; Endocrine System Diseases
mesh:D006349	Heart Valve Diseases	C14	Cardiovascular Diseases
omim:601071	Auditory neuropathy, autosomal recessive, 1	C07; C09; C10; C23	Stomatognathic Diseases; Otorhinolaryngologic Diseases; Nervous system Diseases; Pathological Conditions, Signs and Symptoms
mesh:D013734	Androgen-Insensitivity Syndrome	C12; C13; C16; C19	Male Urogenital Diseases; Female Urogenital Diseases and Pregnancy Complications; Congenital, Hereditary, and Neonatal Diseases and Abnormalities; Endocrine System Diseases
mesh:D013736	Testicular Neoplasms	C04; C12; C19	Neoplasms; Male Urogenital Diseases; Endocrine System Diseases
omim:611938	Ventricular tachycardia, catecholaminergic polymorphic, 2	C14; C23	Cardiovascular Diseases; Pathological Conditions, Signs and Symptoms
omim:604145	Cardiomyopathy, dilated, 1G	C14	Cardiovascular Diseases
mesh:D006345	Heart Septal Defects, Ventricular	C14; C16	Cardiovascular Diseases; Congenital, Hereditary, and Neonatal Diseases and Abnormalities
omim:113000	Brachydactyly, type B1	C05; C16	Musculoskeletal Diseases; Congenital, Hereditary, and Neonatal Diseases and Abnormalities
mesh:D006344	Heart Septal Defects, Atrial	C14; C16	Cardiovascular Diseases; Congenital, Hereditary, and Neonatal Diseases and Abnormalities
mesh:D005221	Fatigue	C23	Pathological Conditions, Signs and Symptoms
omim:210370	Bietti crystalline corneoretinal dystrophy	C11; C16	Eye Diseases; Congenital, Hereditary, and Neonatal Diseases and Abnormalities
omim:149730	LADD syndrome	C05; C07; C09; C10; C11; C16; C23	Musculoskeletal Diseases; Stomatognathic Diseases; Otorhinolaryngologic Diseases; Nervous system Diseases; Eye Diseases; Congenital, Hereditary, and Neonatal Diseases and Abnormalities; Pathological Conditions, Signs and Symptoms
mesh:D006343	Heart Septal Defects	C14; C16	Cardiovascular Diseases; Congenital, Hereditary, and Neonatal Diseases and Abnormalities
mesh:D019339	Port-Wine Stain	C16; C17	Congenital, Hereditary, and Neonatal Diseases and Abnormalities; Skin and Connective Tissue Diseases
mesh:D003929	Diabetic Neuropathies	C10; C19	Nervous system Diseases; Endocrine System Diseases
omim:608393	Microcephaly, primary autosomal recessive, 6	C05; C10; C16	Musculoskeletal Diseases; Nervous system Diseases; Congenital, Hereditary, and Neonatal Diseases and Abnormalities
omim:165300	Optic atrophy and cataract	C10; C11	Nervous system Diseases; Eye Diseases
mesh:D003925	Diabetic Angiopathies	C14; C19	Cardiovascular Diseases; Endocrine System Diseases
mesh:D003928	Diabetic Nephropathies	C12; C13; C19	Male Urogenital Diseases; Female Urogenital Diseases and Pregnancy Complications; Endocrine System Diseases
omim:608395	Karak syndrome	C10; C16; C18; C23	Nervous system Diseases; Congenital, Hereditary, and Neonatal Diseases and Abnormalities; Nutritional and Metabolic Diseases; Pathological Conditions, Signs and Symptoms
omim:274800	Thyroid hormonogenesis, genetic defect in, 4	C05; C16; C19	Musculoskeletal Diseases; Congenital, Hereditary, and Neonatal Diseases and Abnormalities; Endocrine System Diseases
omim:611928	Prostate cancer, hereditary, 13	C04; C12	Neoplasms; Male Urogenital Diseases
mesh:D013700	Giant Cell Arteritis	C10; C14; C17; C20	Nervous system Diseases; Cardiovascular Diseases; Skin and Connective Tissue Diseases; Immune System Diseases
omim:604116	Cone-rod dystrophy 3	C11; C16	Eye Diseases; Congenital, Hereditary, and Neonatal Diseases and Abnormalities
omim:604117	Vohwinkel syndrome with ichthyosis	C16; C17	Congenital, Hereditary, and Neonatal Diseases and Abnormalities; Skin and Connective Tissue Diseases
omim:604841	Stickler syndrome, type II	C05; C11; C17	Musculoskeletal Diseases; Eye Diseases; Skin and Connective Tissue Diseases
omim:159900	Dystonia, myoclonic	C10; C23	Nervous system Diseases; Pathological Conditions, Signs and Symptoms
mesh:D003930	Diabetic Retinopathy	C11; C14; C19	Eye Diseases; Cardiovascular Diseases; Endocrine System Diseases
mesh:D003919	Diabetes Insipidus	C12; C13; C19	Male Urogenital Diseases; Female Urogenital Diseases and Pregnancy Complications; Endocrine System Diseases
mesh:D003914	Dextrocardia	C14; C16	Cardiovascular Diseases; Congenital, Hereditary, and Neonatal Diseases and Abnormalities
omim:167320	Inclusion body myopathy with early-onset Paget disease and frontotemporal dementia	C05; C10; F03	Musculoskeletal Diseases; Nervous system Diseases; Mental Disorders
mesh:D013708	Tendon Injuries	C21	Disorders of Environmental Origin
mesh:D013705	Temporomandibular Joint Disorders	C05; C07	Musculoskeletal Diseases; Stomatognathic Diseases
mesh:D003924	Diabetes Mellitus, Type 2	C18; C19	Nutritional and Metabolic Diseases; Endocrine System Diseases
omim:302060	Barth syndrome	C05; C10; C14; C15; C18; C23	Musculoskeletal Diseases; Nervous system Diseases; Cardiovascular Diseases; Hemic and Lymphatic Diseases; Nutritional and Metabolic Diseases; Pathological Conditions, Signs and Symptoms
mesh:D003922	Diabetes Mellitus, Type 1	C18; C19; C20	Nutritional and Metabolic Diseases; Endocrine System Diseases; Immune System Diseases
omim:604129	Epidermolysis bullosa pruriginosa	C16; C17	Congenital, Hereditary, and Neonatal Diseases and Abnormalities; Skin and Connective Tissue Diseases
mesh:D003921	Diabetes Mellitus, Experimental	C18; C19	Nutritional and Metabolic Diseases; Endocrine System Diseases
mesh:D003920	Diabetes Mellitus	C18; C19	Nutritional and Metabolic Diseases; Endocrine System Diseases
omim:115210	Cardiomyopathy, familial restrictive	C14	Cardiovascular Diseases
mesh:D003095	Collagen Diseases	C17	Skin and Connective Tissue Diseases
mesh:D005402	Fistula	C23	Pathological Conditions, Signs and Symptoms
omim:125595	Dermatopathia pigmentosa reticularis	C16; C17; C23	Congenital, Hereditary, and Neonatal Diseases and Abnormalities; Skin and Connective Tissue Diseases; Pathological Conditions, Signs and Symptoms
omim:113100	Brachydactyly, type C	C05; C16	Musculoskeletal Diseases; Congenital, Hereditary, and Neonatal Diseases and Abnormalities
omim:611291	Severe combined immunodeficiency with microcephaly, growth retardation, and sensitivity to ionizing radiation	C05; C10; C16; C18; C20; C23	Musculoskeletal Diseases; Nervous system Diseases; Congenital, Hereditary, and Neonatal Diseases and Abnormalities; Nutritional and Metabolic Diseases; Immune System Diseases; Pathological Conditions, Signs and Symptoms
omim:235730	Mowat-Wilson syndrome	C05; C06; C10; C16; C23; F03	Musculoskeletal Diseases; Digestive System Diseases; Nervous system Diseases; Congenital, Hereditary, and Neonatal Diseases and Abnormalities; Pathological Conditions, Signs and Symptoms; Mental Disorders
omim:610163	Immunodeficiency due to defect in CD3-zeta	C20	Immune System Diseases
omim:610168	Loeys-Dietz syndrome, type 1B	C05; C14; C16; C17	Musculoskeletal Diseases; Cardiovascular Diseases; Congenital, Hereditary, and Neonatal Diseases and Abnormalities; Skin and Connective Tissue Diseases
mesh:D017180	Tachycardia, Ventricular	C14; C23	Cardiovascular Diseases; Pathological Conditions, Signs and Symptoms
omim:610798	Immunodeficiency due to defect in MAPBP-interacting protein	C20	Immune System Diseases
omim:610799	Invasive pneumococcal disease, recurrent isolated, 1	C01	Bacterial Infections and Mycoses
omim:601780	Ceroid-lipofuscinosis, neuronal-6, variant late infantile	C10; C16; C18	Nervous system Diseases; Congenital, Hereditary, and Neonatal Diseases and Abnormalities; Nutritional and Metabolic Diseases
omim:249500	Mental retardation, autosomal recessive 1	C10; C23; F03	Nervous system Diseases; Pathological Conditions, Signs and Symptoms; Mental Disorders
mesh:D003092	Colitis	C06	Digestive System Diseases
mesh:D003093	Colitis, Ulcerative	C06	Digestive System Diseases
omim:606217	Atrioventricular septal defect, partial, with heterotaxy syndrome	C14; C16	Cardiovascular Diseases; Congenital, Hereditary, and Neonatal Diseases and Abnormalities
omim:611283	Isobutyryl-CoA dehydrogenase deficiency	C16; C18	Congenital, Hereditary, and Neonatal Diseases and Abnormalities; Nutritional and Metabolic Diseases
omim:610153	Deafness, autosomal recessive 49	C09; C10; C23	Otorhinolaryngologic Diseases; Nervous system Diseases; Pathological Conditions, Signs and Symptoms
omim:610155	Diabetes mellitus, insulin-dependent, 19	C18; C19; C20	Nutritional and Metabolic Diseases; Endocrine System Diseases; Immune System Diseases
omim:255110	Myopathy due to CPT II deficiency	C05; C10; C16; C18	Musculoskeletal Diseases; Nervous system Diseases; Congenital, Hereditary, and Neonatal Diseases and Abnormalities; Nutritional and Metabolic Diseases
mesh:D008305	Malignant Hyperthermia	C23	Pathological Conditions, Signs and Symptoms
omim:117300	Dementia, familial Danish	C10; F03	Nervous system Diseases; Mental Disorders
mesh:D013896	Thoracic Diseases	C08	Respiratory Tract Diseases
omim:610188	Joubert syndrome 5	C08; C10; C11; C23; F03	Respiratory Tract Diseases; Nervous system Diseases; Eye Diseases; Pathological Conditions, Signs and Symptoms; Mental Disorders
omim:610189	Senior-Loken syndrome 6	C11; C12; C13; C16	Eye Diseases; Male Urogenital Diseases; Female Urogenital Diseases and Pregnancy Complications; Congenital, Hereditary, and Neonatal Diseases and Abnormalities
omim:262650	Kowarski syndrome	C05; C10; C19	Musculoskeletal Diseases; Nervous system Diseases; Endocrine System Diseases
omim:610187	Diaphragmatic hernia 3	C23	Pathological Conditions, Signs and Symptoms
omim:612400	Osteoarthritis susceptibility 5; os5	C05	Musculoskeletal Diseases
mesh:D011625	Pterygium	C11	Eye Diseases
mesh:D003072	Cognition Disorders	F03	Mental Disorders
mesh:D011628	Puberty, Delayed	C19	Endocrine System Diseases
mesh:D011629	Puberty, Precocious	C19	Endocrine System Diseases
mesh:D009889	Opisthorchiasis	C03	Parasitic Diseases
mesh:D009886	Ophthalmoplegia	C10; C11; C23	Nervous system Diseases; Eye Diseases; Pathological Conditions, Signs and Symptoms
mesh:D053307	Hyper-IgM Immunodeficiency Syndrome, Type 1	C15; C16; C20	Hemic and Lymphatic Diseases; Congenital, Hereditary, and Neonatal Diseases and Abnormalities; Immune System Diseases
mesh:D053306	Hyper-IgM Immunodeficiency Syndrome	C15; C20	Hemic and Lymphatic Diseases; Immune System Diseases
omim:601777	Cone-rod dystrophy 6	C11; C16	Eye Diseases; Congenital, Hereditary, and Neonatal Diseases and Abnormalities
omim:606232	Chromosome 22q13.3 deletion syndrome	C10; C16; C23; F03	Nervous system Diseases; Congenital, Hereditary, and Neonatal Diseases and Abnormalities; Pathological Conditions, Signs and Symptoms; Mental Disorders
mesh:D009896	Optic Atrophy	C10; C11	Nervous system Diseases; Eye Diseases
mesh:D011618	Psychotic Disorders	F03	Mental Disorders
mesh:D006523	Hepatitis, Toxic	C06; C21	Digestive System Diseases; Disorders of Environmental Origin
mesh:D006521	Hepatitis, Chronic	C06	Digestive System Diseases
mesh:D011654	Pulmonary Edema	C08	Respiratory Tract Diseases
mesh:D011655	Pulmonary Embolism	C08; C14	Respiratory Tract Diseases; Cardiovascular Diseases
mesh:D011656	Pulmonary Emphysema	C08	Respiratory Tract Diseases
mesh:D006529	Hepatomegaly	C23	Pathological Conditions, Signs and Symptoms
mesh:D011657	Pulmonary Eosinophilia	C08; C15	Respiratory Tract Diseases; Hemic and Lymphatic Diseases
mesh:D006528	Carcinoma, Hepatocellular	C04; C06	Neoplasms; Digestive System Diseases
omim:608569	Cardiomyopathy, dilated, 1O	C14	Cardiovascular Diseases
mesh:D006527	Hepatolenticular Degeneration	C06; C10; C16; C18	Digestive System Diseases; Nervous system Diseases; Congenital, Hereditary, and Neonatal Diseases and Abnormalities; Nutritional and Metabolic Diseases
mesh:D006526	Hepatitis C	C02; C06	Virus Diseases; Digestive System Diseases
omim:608567	Sick sinus syndrome 1	C14; C23	Cardiovascular Diseases; Pathological Conditions, Signs and Symptoms
mesh:D003057	Cockayne Syndrome	C05; C10; C16; C18	Musculoskeletal Diseases; Nervous system Diseases; Congenital, Hereditary, and Neonatal Diseases and Abnormalities; Nutritional and Metabolic Diseases
omim:608565	Deafness, autosomal recessive 35	C09; C10; C23	Otorhinolaryngologic Diseases; Nervous system Diseases; Pathological Conditions, Signs and Symptoms
mesh:D049290	Tay-Sachs Disease, AB Variant	C10; C16; C18	Nervous system Diseases; Congenital, Hereditary, and Neonatal Diseases and Abnormalities; Nutritional and Metabolic Diseases
omim:610127	Ceroid lipofuscinosis, neuronal, 10	C10; C16; C18	Nervous system Diseases; Congenital, Hereditary, and Neonatal Diseases and Abnormalities; Nutritional and Metabolic Diseases
omim:610756	Cerebrooculofacioskeletal syndrome 2	C04; C05; C10; C11; C16; C17; C18; C23; F03	Neoplasms; Musculoskeletal Diseases; Nervous system Diseases; Eye Diseases; Congenital, Hereditary, and Neonatal Diseases and Abnormalities; Skin and Connective Tissue Diseases; Nutritional and Metabolic Diseases; Pathological Conditions, Signs and Symptoms; Mental Disorders
omim:610755	Multiple endocrine neoplasia, type IV	C04; C16; C19	Neoplasms; Congenital, Hereditary, and Neonatal Diseases and Abnormalities; Endocrine System Diseases
omim:610758	Cerebrooculofacioskeletal syndrome 4	C05; C10; C11; C16; F03	Musculoskeletal Diseases; Nervous system Diseases; Eye Diseases; Congenital, Hereditary, and Neonatal Diseases and Abnormalities; Mental Disorders
mesh:D049292	Leukoaraiosis	C23	Pathological Conditions, Signs and Symptoms
omim:610759	Cornelia de Lange syndrome 3	C10; C16	Nervous system Diseases; Congenital, Hereditary, and Neonatal Diseases and Abnormalities
mesh:D011649	Pulmonary Alveolar Proteinosis	C08	Respiratory Tract Diseases
omim:610125	Microphthalmia, syndromic 5	C11; C16	Eye Diseases; Congenital, Hereditary, and Neonatal Diseases and Abnormalities
omim:176500	Dementia, familial British	C10; F03	Nervous system Diseases; Mental Disorders
mesh:D000799	Angioedema	C14; C17; C20	Cardiovascular Diseases; Skin and Connective Tissue Diseases; Immune System Diseases
mesh:D000795	Fabry Disease	C10; C16; C18	Nervous system Diseases; Congenital, Hereditary, and Neonatal Diseases and Abnormalities; Nutritional and Metabolic Diseases
mesh:D000793	Angioid Streaks	C11	Eye Diseases
mesh:D006519	Hepatitis, Alcoholic	C06; C21	Digestive System Diseases; Disorders of Environmental Origin
omim:219500	Cystathioninuria	C16; C18	Congenital, Hereditary, and Neonatal Diseases and Abnormalities; Nutritional and Metabolic Diseases
omim:608556	Legionaire disease, susceptibility to	C20; C23	Immune System Diseases; Pathological Conditions, Signs and Symptoms
mesh:D049288	Muscular Dystrophies, Limb-Girdle	C05; C10; C16	Musculoskeletal Diseases; Nervous system Diseases; Congenital, Hereditary, and Neonatal Diseases and Abnormalities
omim:610765	Ichthyosis with hypotrichosis	C16; C17	Congenital, Hereditary, and Neonatal Diseases and Abnormalities; Skin and Connective Tissue Diseases
omim:229070	Follicle-stimulating hormone deficiency, isolated	C13; C19; C23	Female Urogenital Diseases and Pregnancy Complications; Endocrine System Diseases; Pathological Conditions, Signs and Symptoms
omim:610768	Congenital disorder of glycosylation, type Im	C16; C18	Congenital, Hereditary, and Neonatal Diseases and Abnormalities; Nutritional and Metabolic Diseases
omim:208085	ARC syndrome	C05; C06; C16	Musculoskeletal Diseases; Digestive System Diseases; Congenital, Hereditary, and Neonatal Diseases and Abnormalities
omim:278400	Albinism, rufous	C11; C16; C17; C18	Eye Diseases; Congenital, Hereditary, and Neonatal Diseases and Abnormalities; Skin and Connective Tissue Diseases; Nutritional and Metabolic Diseases
mesh:D006501	Hepatic Encephalopathy	C06; C10; C18	Digestive System Diseases; Nervous system Diseases; Nutritional and Metabolic Diseases
mesh:D011671	Pulpitis	C07	Stomatognathic Diseases
mesh:D006505	Hepatitis	C06	Digestive System Diseases
mesh:D006504	Hepatic Veno-Occlusive Disease	C06; C14	Digestive System Diseases; Cardiovascular Diseases
mesh:D006502	Budd-Chiari Syndrome	C06; C14	Digestive System Diseases; Cardiovascular Diseases
omim:184500	Steatocystoma multiplex	C04; C17	Neoplasms; Skin and Connective Tissue Diseases
mesh:D006509	Hepatitis B	C02; C06	Virus Diseases; Digestive System Diseases
mesh:D006506	Hepatitis A	C02; C06	Virus Diseases; Digestive System Diseases
omim:305450	Opitz-Kaveggia syndrome	C05; C06; C10; C16; C23; F03	Musculoskeletal Diseases; Digestive System Diseases; Nervous system Diseases; Congenital, Hereditary, and Neonatal Diseases and Abnormalities; Pathological Conditions, Signs and Symptoms; Mental Disorders
omim:608584	Asthma, susceptibility to, 2	C08; C18	Respiratory Tract Diseases; Nutritional and Metabolic Diseases
omim:608583	Atrial fibrillation	C14; C23	Cardiovascular Diseases; Pathological Conditions, Signs and Symptoms
omim:301900	Borjeson-Forssman-Lehmann syndrome	C05; C10; C16; C23; F03	Musculoskeletal Diseases; Nervous system Diseases; Congenital, Hereditary, and Neonatal Diseases and Abnormalities; Pathological Conditions, Signs and Symptoms; Mental Disorders
mesh:D019294	Xanthomatosis, Cerebrotendinous	C16; C18	Congenital, Hereditary, and Neonatal Diseases and Abnormalities; Nutritional and Metabolic Diseases
omim:255125	Myopathy with exercise intolerance, Swedish type	C05; C10	Musculoskeletal Diseases; Nervous system Diseases
omim:610149	Macular degeneration, age-related, 7	C11	Eye Diseases
omim:255120	CPT deficiency, hepatic, type IA	C16; C18	Congenital, Hereditary, and Neonatal Diseases and Abnormalities; Nutritional and Metabolic Diseases
omim:610773	Micochondrial phosphate carrier deficiency	C10; C14; C18; C23	Nervous system Diseases; Cardiovascular Diseases; Nutritional and Metabolic Diseases; Pathological Conditions, Signs and Symptoms
omim:610141	QT interval, modifier of	C14; C23	Cardiovascular Diseases; Pathological Conditions, Signs and Symptoms
omim:610140	Heart-hand syndrome, slovenian type	C05; C14; C16	Musculoskeletal Diseases; Cardiovascular Diseases; Congenital, Hereditary, and Neonatal Diseases and Abnormalities
mesh:D011660	Pulmonary Heart Disease	C14	Cardiovascular Diseases
mesh:D003027	Cluster Headache	C10	Nervous system Diseases
mesh:D003025	Clubfoot	C05	Musculoskeletal Diseases
omim:608579	Stevens-Johnson syndrome, carbamazepine-induced, susceptibility to	C07; C17; C20; C21	Stomatognathic Diseases; Skin and Connective Tissue Diseases; Immune System Diseases; Disorders of Environmental Origin
mesh:D014202	Tremor	C10; C23	Nervous system Diseases; Pathological Conditions, Signs and Symptoms
mesh:D011668	Pulmonary Veno-Occlusive Disease	C08; C14	Respiratory Tract Diseases; Cardiovascular Diseases
mesh:D011666	Pulmonary Valve Stenosis	C14	Cardiovascular Diseases
omim:153700	Best macular dystrophy	C11	Eye Diseases
mesh:D019280	Branchio-Oto-Renal Syndrome	C16	Congenital, Hereditary, and Neonatal Diseases and Abnormalities
omim:229050	Folate malabsorption, hereditary	C06; C18	Digestive System Diseases; Nutritional and Metabolic Diseases
mesh:D011658	Pulmonary Fibrosis	C08	Respiratory Tract Diseases
omim:256300	Nephrosis-1, congenital, Finnish type	C12; C13	Male Urogenital Diseases; Female Urogenital Diseases and Pregnancy Complications
omim:610131	Progressive external ophthalmoplegia with mitochondrial DNA deletions, autosomal dominant 4	C05; C10; C11; C18; C23	Musculoskeletal Diseases; Nervous system Diseases; Eye Diseases; Nutritional and Metabolic Diseases; Pathological Conditions, Signs and Symptoms
mesh:D029593	Jervell-Lange Nielsen Syndrome	C14; C16; C23	Cardiovascular Diseases; Congenital, Hereditary, and Neonatal Diseases and Abnormalities; Pathological Conditions, Signs and Symptoms
omim:602025	Obesity, severe, susceptibility to, BMIQ9	C18; C23	Nutritional and Metabolic Diseases; Pathological Conditions, Signs and Symptoms
omim:188000	Thrombocytopenia-2	C15	Hemic and Lymphatic Diseases
omim:610713	Brachydactyly-syndactyly syndrome	C05; C16	Musculoskeletal Diseases; Congenital, Hereditary, and Neonatal Diseases and Abnormalities
mesh:D008375	Maple Syrup Urine Disease	C10; C16; C18	Nervous system Diseases; Congenital, Hereditary, and Neonatal Diseases and Abnormalities; Nutritional and Metabolic Diseases
mesh:D007619	Kartagener Syndrome	C08; C09; C14; C16	Respiratory Tract Diseases; Otorhinolaryngologic Diseases; Cardiovascular Diseases; Congenital, Hereditary, and Neonatal Diseases and Abnormalities
mesh:D018512	Parasitemia	C03; C23	Parasitic Diseases; Pathological Conditions, Signs and Symptoms
omim:225753	Pontocerebellar hypoplasia type 4	C05; C10; C16	Musculoskeletal Diseases; Nervous system Diseases; Congenital, Hereditary, and Neonatal Diseases and Abnormalities
omim:610706	Deafness, congenital with inner ear agenesis, microtia, and microdontia	C07; C09; C10; C16; C23	Stomatognathic Diseases; Otorhinolaryngologic Diseases; Nervous system Diseases; Congenital, Hereditary, and Neonatal Diseases and Abnormalities; Pathological Conditions, Signs and Symptoms
mesh:D016523	Foot Ulcer	C17	Skin and Connective Tissue Diseases
mesh:D029597	Romano-Ward Syndrome	C14; C16; C23	Cardiovascular Diseases; Congenital, Hereditary, and Neonatal Diseases and Abnormalities; Pathological Conditions, Signs and Symptoms
mesh:D015785	Eye Diseases, Hereditary	C11; C16	Eye Diseases; Congenital, Hereditary, and Neonatal Diseases and Abnormalities
mesh:D015783	Aniridia	C11; C16	Eye Diseases; Congenital, Hereditary, and Neonatal Diseases and Abnormalities
omim:225750	Aicardi-Goutieres syndrome 1, dominant and recessive	C10; C15; C16; C18	Nervous system Diseases; Hemic and Lymphatic Diseases; Congenital, Hereditary, and Neonatal Diseases and Abnormalities; Nutritional and Metabolic Diseases
mesh:D009837	Oligodendroglioma	C04	Neoplasms
omim:246200	Leprechaunism	C05; C16; C18; C19; C23	Musculoskeletal Diseases; Congenital, Hereditary, and Neonatal Diseases and Abnormalities; Nutritional and Metabolic Diseases; Endocrine System Diseases; Pathological Conditions, Signs and Symptoms
omim:602014	Hypomagnesemia with secondary hypocalcemia	C12; C13; C18	Male Urogenital Diseases; Female Urogenital Diseases and Pregnancy Complications; Nutritional and Metabolic Diseases
omim:141200	Hematuria, benign familial	C12; C13; C23	Male Urogenital Diseases; Female Urogenital Diseases and Pregnancy Complications; Pathological Conditions, Signs and Symptoms
omim:611209	Cerebrocostomandibular-like syndrome	C16; C18	Congenital, Hereditary, and Neonatal Diseases and Abnormalities; Nutritional and Metabolic Diseases
omim:610725	Nephrotic syndrome, type 3	C12; C13	Male Urogenital Diseases; Female Urogenital Diseases and Pregnancy Complications
mesh:D008382	Marfan Syndrome	C05; C14; C16; C17	Musculoskeletal Diseases; Cardiovascular Diseases; Congenital, Hereditary, and Neonatal Diseases and Abnormalities; Skin and Connective Tissue Diseases
mesh:D038901	Mental Retardation, X-Linked	C10; C16	Nervous system Diseases; Congenital, Hereditary, and Neonatal Diseases and Abnormalities
omim:610717	Neutral lipid storage disease with myopathy	C05; C10; C16; C18	Musculoskeletal Diseases; Nervous system Diseases; Congenital, Hereditary, and Neonatal Diseases and Abnormalities; Nutritional and Metabolic Diseases
omim:308050	CHILD syndrome	C05; C16; C17; C18	Musculoskeletal Diseases; Congenital, Hereditary, and Neonatal Diseases and Abnormalities; Skin and Connective Tissue Diseases; Nutritional and Metabolic Diseases
mesh:D016518	Neurofibromatosis 2	C04; C09; C10; C16	Neoplasms; Otorhinolaryngologic Diseases; Nervous system Diseases; Congenital, Hereditary, and Neonatal Diseases and Abnormalities
mesh:D017119	Porphyria Cutanea Tarda	C06; C16; C17; C18	Digestive System Diseases; Congenital, Hereditary, and Neonatal Diseases and Abnormalities; Skin and Connective Tissue Diseases; Nutritional and Metabolic Diseases
mesh:D008380	Marek Disease	C02; C04; C15; C20; C22	Virus Diseases; Neoplasms; Hemic and Lymphatic Diseases; Immune System Diseases; Animal Diseases
mesh:D017118	Porphyria, Acute Intermittent	C06; C16; C17; C18	Digestive System Diseases; Congenital, Hereditary, and Neonatal Diseases and Abnormalities; Skin and Connective Tissue Diseases; Nutritional and Metabolic Diseases
omim:151623	Li Fraumeni syndrome	C04; C16; C18	Neoplasms; Congenital, Hereditary, and Neonatal Diseases and Abnormalities; Nutritional and Metabolic Diseases
omim:607748	Hypercholanemia, familial	C06; C18	Digestive System Diseases; Nutritional and Metabolic Diseases
mesh:D015792	Retinal Dysplasia	C11; C16	Eye Diseases; Congenital, Hereditary, and Neonatal Diseases and Abnormalities
mesh:D016511	Severe Combined Immunodeficiency	C16; C18; C20	Congenital, Hereditary, and Neonatal Diseases and Abnormalities; Nutritional and Metabolic Diseases; Immune System Diseases
omim:118800	Paroxysmal nonkinesigenic dyskinesia	C10; C23	Nervous system Diseases; Pathological Conditions, Signs and Symptoms
mesh:D016510	Corneal Neovascularization	C11	Eye Diseases
mesh:D017114	Liver Failure, Acute	C06	Digestive System Diseases
mesh:D015794	Choroideremia	C11; C16	Eye Diseases; Congenital, Hereditary, and Neonatal Diseases and Abnormalities
omim:607745	Seizures, benign familial neonatal-infantile	C10; C23	Nervous system Diseases; Pathological Conditions, Signs and Symptoms
mesh:D054069	Multiple Acyl Coenzyme A Dehydrogenase Deficiency	C16; C18	Congenital, Hereditary, and Neonatal Diseases and Abnormalities; Nutritional and Metabolic Diseases
mesh:D052016	Mucositis	C06; C07	Digestive System Diseases; Stomatognathic Diseases
mesh:D054066	Leukemia, Large Granular Lymphocytic	C04; C15; C20	Neoplasms; Hemic and Lymphatic Diseases; Immune System Diseases
mesh:D009807	Odontogenic Cysts	C04; C05; C07	Neoplasms; Musculoskeletal Diseases; Stomatognathic Diseases
mesh:D009808	Odontogenic Tumors	C04	Neoplasms
omim:610738	Neutropenia, severe congenital, autosomal recessive 3	C15	Hemic and Lymphatic Diseases
omim:608540	Congenital disorder of glycosylation, type Ik	C16; C18	Congenital, Hereditary, and Neonatal Diseases and Abnormalities; Nutritional and Metabolic Diseases
omim:610733	Noonan syndrome 4	C05; C16; C17	Musculoskeletal Diseases; Congenital, Hereditary, and Neonatal Diseases and Abnormalities; Skin and Connective Tissue Diseases
mesh:D009800	Oculocerebrorenal Syndrome	C10; C12; C13; C16; C18	Nervous system Diseases; Male Urogenital Diseases; Female Urogenital Diseases and Pregnancy Complications; Congenital, Hereditary, and Neonatal Diseases and Abnormalities; Nutritional and Metabolic Diseases
mesh:D016506	Pemphigus, Benign Familial	C16; C17	Congenital, Hereditary, and Neonatal Diseases and Abnormalities; Skin and Connective Tissue Diseases
mesh:D017121	Porphyria, Hepatoerythropoietic	C06; C16; C17; C18	Digestive System Diseases; Congenital, Hereditary, and Neonatal Diseases and Abnormalities; Skin and Connective Tissue Diseases; Nutritional and Metabolic Diseases
omim:607778	Acrocapitofemoral dysplasia	C05; C16; C23	Musculoskeletal Diseases; Congenital, Hereditary, and Neonatal Diseases and Abnormalities; Pathological Conditions, Signs and Symptoms
mesh:D010580	Peutz-Jeghers Syndrome	C04; C06; C16; C17	Neoplasms; Digestive System Diseases; Congenital, Hereditary, and Neonatal Diseases and Abnormalities; Skin and Connective Tissue Diseases
mesh:D054058	Acute Coronary Syndrome	C14	Cardiovascular Diseases
omim:610743	Spinocerebellar ataxia, autosomal recessive 8	C10; C16	Nervous system Diseases; Congenital, Hereditary, and Neonatal Diseases and Abnormalities
omim:602036	Erythrokeratoderma, progressive symmetric	C17	Skin and Connective Tissue Diseases
omim:611228	Charcot-Marie-Tooth disease, type 4J	C10; C16	Nervous system Diseases; Congenital, Hereditary, and Neonatal Diseases and Abnormalities
omim:602032	Ectodermal dysplasia, 'pure' hair-nail type	C16; C17	Congenital, Hereditary, and Neonatal Diseases and Abnormalities; Skin and Connective Tissue Diseases
mesh:D015776	Keratoderma, Palmoplantar, Diffuse	C16; C17	Congenital, Hereditary, and Neonatal Diseases and Abnormalities; Skin and Connective Tissue Diseases
omim:310468	Nephrolithiasis, type I	C12; C13; C23	Male Urogenital Diseases; Female Urogenital Diseases and Pregnancy Complications; Pathological Conditions, Signs and Symptoms
mesh:D008363	alpha-Mannosidosis	C16; C18	Congenital, Hereditary, and Neonatal Diseases and Abnormalities; Nutritional and Metabolic Diseases
omim:607765	Cholestasis, progressive familial intrahepatic 4	C06; C16; C18	Digestive System Diseases; Congenital, Hereditary, and Neonatal Diseases and Abnormalities; Nutritional and Metabolic Diseases
mesh:D052018	Bulimia Nervosa	F03	Mental Disorders
mesh:D010518	Periodontitis	C07	Stomatognathic Diseases
omim:253700	Muscular dystrophy, limb-girdle, type 2C	C05; C10; C16	Musculoskeletal Diseases; Nervous system Diseases; Congenital, Hereditary, and Neonatal Diseases and Abnormalities
mesh:D053360	Ectodermal Dysplasia, Hypohidrotic, Autosomal Recessive	C16; C17	Congenital, Hereditary, and Neonatal Diseases and Abnormalities; Skin and Connective Tissue Diseases
mesh:D054082	Lissencephaly	C10; C16	Nervous system Diseases; Congenital, Hereditary, and Neonatal Diseases and Abnormalities
omim:104290	Alternating hemiplegia of childhood	C10; C23	Nervous system Diseases; Pathological Conditions, Signs and Symptoms
omim:264700	Vitamin D-dependent rickets, type I	C05; C18	Musculoskeletal Diseases; Nutritional and Metabolic Diseases
omim:607791	Charcot-Marie-Tooth disease, dominant intermediate 3	C10; C16	Nervous system Diseases; Congenital, Hereditary, and Neonatal Diseases and Abnormalities
omim:261100	Megaloblastic anemia-1, Finnish type	C15	Hemic and Lymphatic Diseases
mesh:D053359	Ectodermal Dysplasia 3, Anhidrotic	C16; C17	Congenital, Hereditary, and Neonatal Diseases and Abnormalities; Skin and Connective Tissue Diseases
mesh:D004310	Double Outlet Right Ventricle	C14; C16	Cardiovascular Diseases; Congenital, Hereditary, and Neonatal Diseases and Abnormalities
mesh:D010524	Peripheral Nervous System Neoplasms	C04; C10	Neoplasms; Nervous system Diseases
mesh:D004314	Down Syndrome	C10; C16	Nervous system Diseases; Congenital, Hereditary, and Neonatal Diseases and Abnormalities
mesh:D010523	Peripheral Nervous System Diseases	C10	Nervous system Diseases
mesh:D016569	Blepharophimosis	C11; C16	Eye Diseases; Congenital, Hereditary, and Neonatal Diseases and Abnormalities
mesh:D035583	Rare Diseases	C23	Pathological Conditions, Signs and Symptoms
mesh:D010520	Aggressive Periodontitis	C07	Stomatognathic Diseases
mesh:D012769	Shock	C23	Pathological Conditions, Signs and Symptoms
mesh:D009877	Endophthalmitis	C01; C11	Bacterial Infections and Mycoses; Eye Diseases
mesh:D008342	Mandibulofacial Dysostosis	C05; C16	Musculoskeletal Diseases; Congenital, Hereditary, and Neonatal Diseases and Abnormalities
mesh:D010505	Familial Mediterranean Fever	C16; C20	Congenital, Hereditary, and Neonatal Diseases and Abnormalities; Immune System Diseases
omim:610198	3-methylglutaconic aciduria, type V	C16; C18	Congenital, Hereditary, and Neonatal Diseases and Abnormalities; Nutritional and Metabolic Diseases
omim:606255	Stature as a quantitative trait	NA	Unclassified
mesh:D054078	Mevalonate Kinase Deficiency	C10; C15; C16; C18; C20	Nervous system Diseases; Hemic and Lymphatic Diseases; Congenital, Hereditary, and Neonatal Diseases and Abnormalities; Nutritional and Metabolic Diseases; Immune System Diseases
mesh:D054079	Vascular Malformations	C14; C16	Cardiovascular Diseases; Congenital, Hereditary, and Neonatal Diseases and Abnormalities
omim:610199	Diabetes mellitus, neonatal, with congenital hypothyroidism	C05; C16; C18; C19	Musculoskeletal Diseases; Congenital, Hereditary, and Neonatal Diseases and Abnormalities; Nutritional and Metabolic Diseases; Endocrine System Diseases
omim:270450	Insulin-like growth factor I, resistance to	NA	Unclassified
mesh:D016553	Purpura, Thrombocytopenic, Idiopathic	C15; C20	Hemic and Lymphatic Diseases; Immune System Diseases
omim:610193	Arrhythmogenic right ventricular dysplasia, familial, 10	C14; C16	Cardiovascular Diseases; Congenital, Hereditary, and Neonatal Diseases and Abnormalities
mesh:D018567	Breast Neoplasms, Male	C04; C17	Neoplasms; Skin and Connective Tissue Diseases
mesh:D012772	Shock, Septic	C01; C23	Bacterial Infections and Mycoses; Pathological Conditions, Signs and Symptoms
omim:147480	Cholestasis, familial intrahepatic, of pregnancy	C06	Digestive System Diseases
mesh:D010510	Periodontal Diseases	C07	Stomatognathic Diseases
mesh:D012778	Short Bowel Syndrome	C06; C23	Digestive System Diseases; Pathological Conditions, Signs and Symptoms
omim:265380	Alveolar capillary dysplasia with misalignment of pulmony veins	C08; C16	Respiratory Tract Diseases; Congenital, Hereditary, and Neonatal Diseases and Abnormalities
mesh:D010538	Peritonitis	C06	Digestive System Diseases
mesh:D009845	Oligospermia	C12	Male Urogenital Diseases
omim:611277	Febrile convulsions, familial, 8	C10	Nervous system Diseases
omim:124000	Mitochondrial complex III deficiency	C05; C10	Musculoskeletal Diseases; Nervous system Diseases
mesh:D002971	Cleft Lip	C07; C16	Stomatognathic Diseases; Congenital, Hereditary, and Neonatal Diseases and Abnormalities
omim:262600	Pituitary hormone deficiency, combined	C05; C10; C19	Musculoskeletal Diseases; Nervous system Diseases; Endocrine System Diseases
mesh:D002972	Cleft Palate	C05; C07; C16	Musculoskeletal Diseases; Stomatognathic Diseases; Congenital, Hereditary, and Neonatal Diseases and Abnormalities
mesh:D002973	Cleidocranial Dysplasia	C05; C16	Musculoskeletal Diseases; Congenital, Hereditary, and Neonatal Diseases and Abnormalities
mesh:D054091	Periventricular Nodular Heterotopia	C10; C16	Nervous system Diseases; Congenital, Hereditary, and Neonatal Diseases and Abnormalities
mesh:D009855	Onchocerciasis	C03; C17	Parasitic Diseases; Skin and Connective Tissue Diseases
mesh:D008325	Mammary Neoplasms, Experimental	C04	Neoplasms
mesh:D054098	Thrombocytopenia, Neonatal Alloimmune	C15; C16	Hemic and Lymphatic Diseases; Congenital, Hereditary, and Neonatal Diseases and Abnormalities
mesh:D054882	Antley-Bixler Syndrome Phenotype	C05; C16; C18	Musculoskeletal Diseases; Congenital, Hereditary, and Neonatal Diseases and Abnormalities; Nutritional and Metabolic Diseases
mesh:D053358	Ectodermal Dysplasia 1, Anhidrotic	C16; C17	Congenital, Hereditary, and Neonatal Diseases and Abnormalities; Skin and Connective Tissue Diseases
omim:235700	Hemolytic anemia due to hexokinase deficiency	C15; C16; C18	Hemic and Lymphatic Diseases; Congenital, Hereditary, and Neonatal Diseases and Abnormalities; Nutritional and Metabolic Diseases
omim:611263	Asphyxiating thoracic dystrophy 2	C05; C08; C11; C12; C13; C16; C21; C23	Musculoskeletal Diseases; Respiratory Tract Diseases; Eye Diseases; Male Urogenital Diseases; Female Urogenital Diseases and Pregnancy Complications; Congenital, Hereditary, and Neonatal Diseases and Abnormalities; Disorders of Environmental Origin; Pathological Conditions, Signs and Symptoms
mesh:D012791	Shy-Drager Syndrome	C10; C14	Nervous system Diseases; Cardiovascular Diseases
mesh:D054877	Wolf-Hirschhorn Syndrome	C16	Congenital, Hereditary, and Neonatal Diseases and Abnormalities
mesh:D004342	Drug Hypersensitivity	C20	Immune System Diseases
mesh:D012793	Sialadenitis	C07	Stomatognathic Diseases
omim:605543	Parkinson disease 4, autosomal dominant Lewy body	C10; F03	Nervous system Diseases; Mental Disorders
mesh:D016532	Mucopolysaccharidosis II	C10; C16; C17; C18	Nervous system Diseases; Congenital, Hereditary, and Neonatal Diseases and Abnormalities; Skin and Connective Tissue Diseases; Nutritional and Metabolic Diseases
omim:206700	Aniridia, cerebellar ataxia, and mental deficiency	C10; C11; C16; C23; F03	Nervous system Diseases; Eye Diseases; Congenital, Hereditary, and Neonatal Diseases and Abnormalities; Pathological Conditions, Signs and Symptoms; Mental Disorders
mesh:D016535	Bronchial Hyperreactivity	C08	Respiratory Tract Diseases
mesh:D016537	Gangliosidosis, GM1	C10; C16; C18	Nervous system Diseases; Congenital, Hereditary, and Neonatal Diseases and Abnormalities; Nutritional and Metabolic Diseases
mesh:D018589	Gastroparesis	C06; C23	Digestive System Diseases; Pathological Conditions, Signs and Symptoms
mesh:D016538	Mucopolysaccharidosis VII	C16; C17; C18	Congenital, Hereditary, and Neonatal Diseases and Abnormalities; Skin and Connective Tissue Diseases; Nutritional and Metabolic Diseases
omim:203400	Hypoaldosteronism, congenital, due to CMO I deficiency	C16; C18	Congenital, Hereditary, and Neonatal Diseases and Abnormalities; Nutritional and Metabolic Diseases
mesh:D012734	Sex Differentiation Disorders	C12; C13; C16; C19; F03	Male Urogenital Diseases; Female Urogenital Diseases and Pregnancy Complications; Congenital, Hereditary, and Neonatal Diseases and Abnormalities; Endocrine System Diseases; Mental Disorders
mesh:D007569	Jaw Abnormalities	C05; C07; C16	Musculoskeletal Diseases; Stomatognathic Diseases; Congenital, Hereditary, and Neonatal Diseases and Abnormalities
omim:602093	Cone dystrophy-3	C11; C16	Eye Diseases; Congenital, Hereditary, and Neonatal Diseases and Abnormalities
omim:602092	Deafness, autosomal recessive 18	C07; C09; C10; C23	Stomatognathic Diseases; Otorhinolaryngologic Diseases; Nervous system Diseases; Pathological Conditions, Signs and Symptoms
mesh:D001035	Aphakia	C11	Eye Diseases
mesh:D001037	Aphasia	C10; C23	Nervous system Diseases; Pathological Conditions, Signs and Symptoms
mesh:D007562	Creutzfeldt-Jakob Syndrome	C10; F03	Nervous system Diseases; Mental Disorders
mesh:D016472	Motor Neuron Disease	C10	Nervous system Diseases
mesh:D016471	Ovarian Hyperstimulation Syndrome	C13; C19	Female Urogenital Diseases and Pregnancy Complications; Endocrine System Diseases
mesh:D007567	Jaundice, Neonatal	C16; C23	Congenital, Hereditary, and Neonatal Diseases and Abnormalities; Pathological Conditions, Signs and Symptoms
omim:212500	Cataract, congenital or juvenile	C11	Eye Diseases
mesh:D007566	Jaundice, Chronic Idiopathic	C16; C18	Congenital, Hereditary, and Neonatal Diseases and Abnormalities; Nutritional and Metabolic Diseases
mesh:D007565	Jaundice	C23	Pathological Conditions, Signs and Symptoms
mesh:D004240	Diverticulum	C23	Pathological Conditions, Signs and Symptoms
mesh:D041781	Jaundice, Obstructive	C23	Pathological Conditions, Signs and Symptoms
mesh:D020528	Multiple Sclerosis, Chronic Progressive	C10; C20	Nervous system Diseases; Immune System Diseases
mesh:D020529	Multiple Sclerosis, Relapsing-Remitting	C10; C20	Nervous system Diseases; Immune System Diseases
mesh:D016470	Bacteremia	C01; C23	Bacterial Infections and Mycoses; Pathological Conditions, Signs and Symptoms
mesh:D001022	Aortic Valve Insufficiency	C14	Cardiovascular Diseases
mesh:D004238	Diverticulitis	C06	Digestive System Diseases
omim:111620	Blood group, Radin	NA	Unclassified
mesh:D016483	Lymphoma, AIDS-Related	C04; C15; C20	Neoplasms; Hemic and Lymphatic Diseases; Immune System Diseases
mesh:D001024	Aortic Valve Stenosis	C14	Cardiovascular Diseases
mesh:D002006	Brucellosis	C01	Bacterial Infections and Mycoses
mesh:D016489	Head Injuries, Closed	C10; C21	Nervous system Diseases; Disorders of Environmental Origin
omim:270420	Diarrhea 3, secretory sodium, congenital, syndromic	C23	Pathological Conditions, Signs and Symptoms
omim:268210	Rhabdomyosarcoma	C04; C23	Neoplasms; Pathological Conditions, Signs and Symptoms
mesh:D016481	Helicobacter Infections	C01	Bacterial Infections and Mycoses
omim:254300	Myasthenia, limb-girdle, familial	C10; C16	Nervous system Diseases; Congenital, Hereditary, and Neonatal Diseases and Abnormalities
omim:311070	Charcot-Marie-Tooth disease, X-linked recessive, 5	C10; C16	Nervous system Diseases; Congenital, Hereditary, and Neonatal Diseases and Abnormalities
mesh:D012751	Sezary Syndrome	C04; C15; C20	Neoplasms; Hemic and Lymphatic Diseases; Immune System Diseases
mesh:D001017	Aortic Coarctation	C14; C16	Cardiovascular Diseases; Congenital, Hereditary, and Neonatal Diseases and Abnormalities
omim:605588	Charcot-Marie-Tooth disease, type 2B1	C10; C16	Nervous system Diseases; Congenital, Hereditary, and Neonatal Diseases and Abnormalities
mesh:D001018	Aortic Diseases	C14	Cardiovascular Diseases
omim:157170	Holoprosencephaly-2	C05; C10; C16	Musculoskeletal Diseases; Nervous system Diseases; Congenital, Hereditary, and Neonatal Diseases and Abnormalities
mesh:D020512	Myopathy, Central Core	C05; C10	Musculoskeletal Diseases; Nervous system Diseases
mesh:D001014	Aortic Aneurysm	C14	Cardiovascular Diseases
mesh:D041761	Cholecystolithiasis	C06	Digestive System Diseases
omim:245010	Haim-Munk syndrome	C16; C17	Congenital, Hereditary, and Neonatal Diseases and Abnormalities; Skin and Connective Tissue Diseases
omim:605583	Deafness, autosomal dominant 25	C09; C10; C23	Otorhinolaryngologic Diseases; Nervous system Diseases; Pathological Conditions, Signs and Symptoms
omim:268200	Myoglobinuria, acute recurrent, autosomal recessive	C05	Musculoskeletal Diseases
mesh:D001816	Bloom Syndrome	C16; C18	Congenital, Hereditary, and Neonatal Diseases and Abnormalities; Nutritional and Metabolic Diseases
omim:611879	Cardiomyopathy, dilated, 1Z	C14	Cardiovascular Diseases
omim:611878	Cardiomyopathy, dilated, 1Y	C14	Cardiovascular Diseases
omim:611876	Brugada syndrome 4	NA	Unclassified
omim:611875	Brugada syndrome 3	NA	Unclassified
omim:202200	Glucocorticoid deficiency, due to ACTH unresponsiveness	C19	Endocrine System Diseases
omim:127700	Dyslexia, susceptibility to, 1	C10; C23; F03	Nervous system Diseases; Pathological Conditions, Signs and Symptoms; Mental Disorders
mesh:D001008	Anxiety Disorders	F03	Mental Disorders
mesh:D016464	Lysosomal Storage Diseases	C16; C18	Congenital, Hereditary, and Neonatal Diseases and Abnormalities; Nutritional and Metabolic Diseases
mesh:D001006	Anus, Imperforate	C06; C16	Digestive System Diseases; Congenital, Hereditary, and Neonatal Diseases and Abnormalities
mesh:D020521	Stroke	C10; C14	Nervous system Diseases; Cardiovascular Diseases
mesh:D020520	Brain Infarction	C10; C14	Nervous system Diseases; Cardiovascular Diseases
mesh:D001005	Anus Neoplasms	C04; C06	Neoplasms; Digestive System Diseases
mesh:D001002	Anuria	C12; C13	Male Urogenital Diseases; Female Urogenital Diseases and Pregnancy Complications
mesh:D020522	Lymphoma, Mantle-Cell	C04; C15; C20	Neoplasms; Hemic and Lymphatic Diseases; Immune System Diseases
mesh:D020513	Paralysis, Hyperkalemic Periodic	C05; C10; C16; C18	Musculoskeletal Diseases; Nervous system Diseases; Congenital, Hereditary, and Neonatal Diseases and Abnormalities; Nutritional and Metabolic Diseases
mesh:D020514	Hypokalemic Periodic Paralysis	C05; C10; C16; C18	Musculoskeletal Diseases; Nervous system Diseases; Congenital, Hereditary, and Neonatal Diseases and Abnormalities; Nutritional and Metabolic Diseases
omim:611862	White blood cell count QTL	NA	Unclassified
mesh:D002925	Ciliary Motility Disorders	C08; C09	Respiratory Tract Diseases; Otorhinolaryngologic Diseases
omim:605594	Deafness, autosomal dominant 36, with dentinogenesis	C07; C09; C10; C23	Stomatognathic Diseases; Otorhinolaryngologic Diseases; Nervous system Diseases; Pathological Conditions, Signs and Symptoms
mesh:D020518	Focal Nodular Hyperplasia	C06	Digestive System Diseases
omim:611868	Prostate cancer, hereditary, 12	C04; C12	Neoplasms; Male Urogenital Diseases
omim:230200	Galactokinase deficiency with cataracts	C11; C16; C18	Eye Diseases; Congenital, Hereditary, and Neonatal Diseases and Abnormalities; Nutritional and Metabolic Diseases
omim:612371	Major affective disorder-7, susceptibility to	F03	Mental Disorders
mesh:D002037	Bundle-Branch Block	C14; C23	Cardiovascular Diseases; Pathological Conditions, Signs and Symptoms
omim:612370	Kallmann syndrome 5	C12; C13; C16; C19	Male Urogenital Diseases; Female Urogenital Diseases and Pregnancy Complications; Congenital, Hereditary, and Neonatal Diseases and Abnormalities; Endocrine System Diseases
mesh:D004283	Dog Diseases	C22	Animal Diseases
mesh:D001072	Apraxias	C10; C23	Nervous system Diseases; Pathological Conditions, Signs and Symptoms
mesh:D002032	Bulimia	C23	Pathological Conditions, Signs and Symptoms
omim:300123	Mental retardation, X-linked, with isolated growth hormone deficiency	C10; C16; C23	Nervous system Diseases; Congenital, Hereditary, and Neonatal Diseases and Abnormalities; Pathological Conditions, Signs and Symptoms
omim:607706	Charcot-Marie-Tooth disease, axonal, with vocal cord paresis	C10; C16	Nervous system Diseases; Congenital, Hereditary, and Neonatal Diseases and Abnormalities
omim:158000	Monilethrix	C17	Skin and Connective Tissue Diseases
omim:243800	Johanson-Blizzard syndrome	C06; C07; C08; C09; C10; C12; C13; C16; C19; C23; F03	Digestive System Diseases; Stomatognathic Diseases; Respiratory Tract Diseases; Otorhinolaryngologic Diseases; Nervous system Diseases; Male Urogenital Diseases; Female Urogenital Diseases and Pregnancy Complications; Congenital, Hereditary, and Neonatal Diseases and Abnormalities; Endocrine System Diseases; Pathological Conditions, Signs and Symptoms; Mental Disorders
omim:251880	Mitochondrial DNA depletion syndrome, hepatocerebral form	C05; C06; C10; C18	Musculoskeletal Diseases; Digestive System Diseases; Nervous system Diseases; Nutritional and Metabolic Diseases
omim:612376	Leukemia, acute promyelocytic	NA	Unclassified
mesh:D009912	Oral Manifestations	C07; C23	Stomatognathic Diseases; Pathological Conditions, Signs and Symptoms
omim:611890	Arthrogryposis, lethal, with anterior horn cell disease	C05; C10; C16	Musculoskeletal Diseases; Nervous system Diseases; Congenital, Hereditary, and Neonatal Diseases and Abnormalities
mesh:D009914	Oral Submucous Fibrosis	C07	Stomatognathic Diseases
omim:611895	Amyotrophic lateral sclerosis 9	C10	Nervous system Diseases
mesh:D002916	Chylothorax	C08	Respiratory Tract Diseases
mesh:D001851	Bone Diseases, Metabolic	C05	Musculoskeletal Diseases
mesh:D001068	Eating Disorders	F03	Mental Disorders
mesh:D012700	Serositis	C23	Pathological Conditions, Signs and Symptoms
omim:260300	Parkinson disease 15, autosomal recessive	C10	Nervous system Diseases
mesh:D001064	Appendicitis	C06	Digestive System Diseases
omim:602875	Acromesomelic dysplasia, Maroteaux type	C05	Musculoskeletal Diseases
omim:169500	Leukodystrophy, adult-onset, autosomal dominant	C10; C16	Nervous system Diseases; Congenital, Hereditary, and Neonatal Diseases and Abnormalities
mesh:D001848	Bone Diseases, Developmental	C05	Musculoskeletal Diseases
mesh:D002908	Chronic Disease	C23	Pathological Conditions, Signs and Symptoms
mesh:D001849	Bone Diseases, Endocrine	C05	Musculoskeletal Diseases
mesh:D009902	Optic Neuritis	C10; C11	Nervous system Diseases; Eye Diseases
omim:611880	Cardiomyopathy, dilated, 2A	C14	Cardiovascular Diseases
omim:612387	Sarcoidosis, susceptibility to, 2	NA	Unclassified
mesh:D009901	Optic Nerve Diseases	C10; C11	Nervous system Diseases; Eye Diseases
mesh:D001847	Bone Diseases	C05	Musculoskeletal Diseases
omim:611881	Glycogen storage disease XII	C15; C16; C18	Hemic and Lymphatic Diseases; Congenital, Hereditary, and Neonatal Diseases and Abnormalities; Nutritional and Metabolic Diseases
omim:612389	Pontocerebellar hypoplasia type 2B	C05; C10; C16	Musculoskeletal Diseases; Nervous system Diseases; Congenital, Hereditary, and Neonatal Diseases and Abnormalities
omim:611884	Ciliary dyskinesia, primary, 7, with out without situs inversus	C08; C09; C14; C16	Respiratory Tract Diseases; Otorhinolaryngologic Diseases; Cardiovascular Diseases; Congenital, Hereditary, and Neonatal Diseases and Abnormalities
omim:600737	Inclusion body myopathy, autosomal recessive	C05; C10	Musculoskeletal Diseases; Nervous system Diseases
omim:612394	Lysyl hydroxylase 3 deficiency	C05; C09; C10; C14; C16; C23	Musculoskeletal Diseases; Otorhinolaryngologic Diseases; Nervous system Diseases; Cardiovascular Diseases; Congenital, Hereditary, and Neonatal Diseases and Abnormalities; Pathological Conditions, Signs and Symptoms
omim:612391	Hyperpigmentation, cutaneous, with hypertrichosis, hepatosplenomegaly, heart anomalies, hearing loss, and hypogonadism	C09; C10; C14; C16; C17; C19; C23	Otorhinolaryngologic Diseases; Nervous system Diseases; Cardiovascular Diseases; Congenital, Hereditary, and Neonatal Diseases and Abnormalities; Skin and Connective Tissue Diseases; Endocrine System Diseases; Pathological Conditions, Signs and Symptoms
omim:612390	Pontocerebellar hypoplasia type 2C	C05; C10; C16	Musculoskeletal Diseases; Nervous system Diseases; Congenital, Hereditary, and Neonatal Diseases and Abnormalities
omim:602075	Special at-rich sequence-binding protein 1; satb1	NA	Unclassified
mesh:D038921	Coffin-Lowry Syndrome	C10; C16	Nervous system Diseases; Congenital, Hereditary, and Neonatal Diseases and Abnormalities
omim:602079	Trimethylaminuria	C16; C18	Congenital, Hereditary, and Neonatal Diseases and Abnormalities; Nutritional and Metabolic Diseases
omim:241200	Bartter syndrome, type 2	C12; C13; C19	Male Urogenital Diseases; Female Urogenital Diseases and Pregnancy Complications; Endocrine System Diseases
omim:602078	Fibrosis of extraocular muscles, congenital, 2	C10; C11; C23	Nervous system Diseases; Eye Diseases; Pathological Conditions, Signs and Symptoms
mesh:D012707	Sertoli Cell Tumor	C04; C12; C19	Neoplasms; Male Urogenital Diseases; Endocrine System Diseases
mesh:D016491	Peripheral Vascular Diseases	C14	Cardiovascular Diseases
omim:600721	D-2-hydroxyglutaric aciduria	C05; C10; C16; C18; C23; F03	Musculoskeletal Diseases; Nervous system Diseases; Congenital, Hereditary, and Neonatal Diseases and Abnormalities; Nutritional and Metabolic Diseases; Pathological Conditions, Signs and Symptoms; Mental Disorders
omim:245050	Succinyl CoA:3-oxoacid CoA transferase deficiency	C16; C18	Congenital, Hereditary, and Neonatal Diseases and Abnormalities; Nutritional and Metabolic Diseases
mesh:D001859	Bone Neoplasms	C04; C05	Neoplasms; Musculoskeletal Diseases
mesh:D055534	Bulbo-Spinal Atrophy, X-Linked	C10; C16	Nervous system Diseases; Congenital, Hereditary, and Neonatal Diseases and Abnormalities
omim:128100	Dystonia-1, torsion	C10; C16	Nervous system Diseases; Congenital, Hereditary, and Neonatal Diseases and Abnormalities
mesh:D007511	Ischemia	C23	Pathological Conditions, Signs and Symptoms
omim:607736	Charcot-Marie-Tooth disease, type 2J	C10; C16	Nervous system Diseases; Congenital, Hereditary, and Neonatal Diseases and Abnormalities
omim:607734	Charcot-Marie-Tooth disease, type 1F	C10; C16	Nervous system Diseases; Congenital, Hereditary, and Neonatal Diseases and Abnormalities
omim:140600	Osteoarthritis susceptibility 2	C05	Musculoskeletal Diseases
omim:602083	Usher syndrome, type 1F	C09; C10; C11; C16; C23	Otorhinolaryngologic Diseases; Nervous system Diseases; Eye Diseases; Congenital, Hereditary, and Neonatal Diseases and Abnormalities; Pathological Conditions, Signs and Symptoms
omim:602082	Corneal dystrophy, Thiel-Behnke type	C11; C16	Eye Diseases; Congenital, Hereditary, and Neonatal Diseases and Abnormalities
omim:212550	Microphthalmia, isolated, with cataract 2	C11; C16	Eye Diseases; Congenital, Hereditary, and Neonatal Diseases and Abnormalities
omim:602088	Nephronophthisis 2, infantile	C12; C13; C16	Male Urogenital Diseases; Female Urogenital Diseases and Pregnancy Complications; Congenital, Hereditary, and Neonatal Diseases and Abnormalities
omim:602089	Hemangioma, capillary infantile, somatic	C04	Neoplasms
omim:259600	Torg-Winchester syndrome	C05	Musculoskeletal Diseases
omim:267430	Renal tubular dysgenesis	C12; C13	Male Urogenital Diseases; Female Urogenital Diseases and Pregnancy Complications
omim:108300	Stickler syndrome, type I	C05; C10; C11; C14; C17; C23	Musculoskeletal Diseases; Nervous system Diseases; Eye Diseases; Cardiovascular Diseases; Skin and Connective Tissue Diseases; Pathological Conditions, Signs and Symptoms
mesh:D000746	Anemia, Hemolytic, Congenital Nonspherocytic	C15; C16	Hemic and Lymphatic Diseases; Congenital, Hereditary, and Neonatal Diseases and Abnormalities
omim:177720	Pseudohyperkalemia, familial	C15; C16; C18	Hemic and Lymphatic Diseases; Congenital, Hereditary, and Neonatal Diseases and Abnormalities; Nutritional and Metabolic Diseases
mesh:D000749	Anemia, Megaloblastic	C15	Hemic and Lymphatic Diseases
omim:612336	Thrombophilia due to protein S deficiency	C15; C16	Hemic and Lymphatic Diseases; Congenital, Hereditary, and Neonatal Diseases and Abnormalities
omim:603147	Congenital disorder of glycosylation, type Ic	C16; C18	Congenital, Hereditary, and Neonatal Diseases and Abnormalities; Nutritional and Metabolic Diseases
mesh:D011686	Purine-Pyrimidine Metabolism, Inborn Errors	C16; C18	Congenital, Hereditary, and Neonatal Diseases and Abnormalities; Nutritional and Metabolic Diseases
mesh:D003123	Colorectal Neoplasms, Hereditary Nonpolyposis	C04; C06; C16; C18	Neoplasms; Digestive System Diseases; Congenital, Hereditary, and Neonatal Diseases and Abnormalities; Nutritional and Metabolic Diseases
omim:300166	Microphthalmia, syndromic 2	C11; C16	Eye Diseases; Congenital, Hereditary, and Neonatal Diseases and Abnormalities
mesh:D000752	Anemia, Pernicious	C15; C18	Hemic and Lymphatic Diseases; Nutritional and Metabolic Diseases
mesh:D000751	Anemia, Neonatal	C15; C16	Hemic and Lymphatic Diseases; Congenital, Hereditary, and Neonatal Diseases and Abnormalities
mesh:D000754	Anemia, Refractory, with Excess of Blasts	C15	Hemic and Lymphatic Diseases
mesh:D000753	Anemia, Refractory	C15	Hemic and Lymphatic Diseases
mesh:D003128	Coma	C10; C23	Nervous system Diseases; Pathological Conditions, Signs and Symptoms
mesh:D006432	Hemochromatosis	C16; C18	Congenital, Hereditary, and Neonatal Diseases and Abnormalities; Nutritional and Metabolic Diseases
mesh:D000756	Anemia, Sideroblastic	C15	Hemic and Lymphatic Diseases
mesh:D011681	Pupil Disorders	C10; C11; C23	Nervous system Diseases; Eye Diseases; Pathological Conditions, Signs and Symptoms
mesh:D000755	Anemia, Sickle Cell	C15; C16	Hemic and Lymphatic Diseases; Congenital, Hereditary, and Neonatal Diseases and Abnormalities
mesh:D000757	Anencephaly	C10; C16	Nervous system Diseases; Congenital, Hereditary, and Neonatal Diseases and Abnormalities
omim:610202	Cataract, congenital, cerulean type, 4	C11	Eye Diseases
omim:179850	Dowling-Degos disease	C17	Skin and Connective Tissue Diseases
omim:612347	Jervell and Lange-Nielsen syndrome 2	C14; C16; C23	Cardiovascular Diseases; Congenital, Hereditary, and Neonatal Diseases and Abnormalities; Pathological Conditions, Signs and Symptoms
omim:612348	Hyperfibrinolysis, familial, due to increased release of PLAT	C15	Hemic and Lymphatic Diseases
omim:603965	Glomerulosclerosis, focal segmental, 2	C12; C13	Male Urogenital Diseases; Female Urogenital Diseases and Pregnancy Complications
omim:251850	Microvillus inclusion disease	C23	Pathological Conditions, Signs and Symptoms
mesh:D011697	Purpura, Thrombotic Thrombocytopenic	C14; C15	Cardiovascular Diseases; Hemic and Lymphatic Diseases
mesh:D011696	Purpura, Thrombocytopenic	C15; C20	Hemic and Lymphatic Diseases; Immune System Diseases
omim:121300	Coproporphyria	C06; C16; C17; C18	Digestive System Diseases; Congenital, Hereditary, and Neonatal Diseases and Abnormalities; Skin and Connective Tissue Diseases; Nutritional and Metabolic Diseases
mesh:D013005	Somatostatinoma	C04; C06; C19	Neoplasms; Digestive System Diseases; Endocrine System Diseases
mesh:D005368	Filariasis	C03	Parasitic Diseases
mesh:D013001	Somatoform Disorders	F03	Mental Disorders
mesh:D003139	Common Cold	C02; C08	Virus Diseases; Respiratory Tract Diseases
mesh:D011693	Purpura	C15; C23	Hemic and Lymphatic Diseases; Pathological Conditions, Signs and Symptoms
omim:146300	Hypophosphatasia, adult	C05; C16; C18	Musculoskeletal Diseases; Congenital, Hereditary, and Neonatal Diseases and Abnormalities; Nutritional and Metabolic Diseases
omim:601815	Phosphoglycerate dehydrogenase deficiency	C05; C10; C16; C18; C23	Musculoskeletal Diseases; Nervous system Diseases; Congenital, Hereditary, and Neonatal Diseases and Abnormalities; Nutritional and Metabolic Diseases; Pathological Conditions, Signs and Symptoms
omim:612356	Thrombophilia due to heparin cofactor II deficiency	C14; C15	Cardiovascular Diseases; Hemic and Lymphatic Diseases
omim:601813	Exudative vitreoretinopathy 4	C11	Eye Diseases
omim:610217	Neurodegeneration with brain iron accumulation	C10; C16	Nervous system Diseases; Congenital, Hereditary, and Neonatal Diseases and Abnormalities
omim:612359	Cowden-like syndrome	C18	Nutritional and Metabolic Diseases
omim:275210	Restrictive dermopathy, lethal	C05; C13; C16; C17; C23	Musculoskeletal Diseases; Female Urogenital Diseases and Pregnancy Complications; Congenital, Hereditary, and Neonatal Diseases and Abnormalities; Skin and Connective Tissue Diseases; Pathological Conditions, Signs and Symptoms
omim:110100	Blepharophimosis, epicanthus inversus, and ptosis, type 1	C11; C16; C17	Eye Diseases; Congenital, Hereditary, and Neonatal Diseases and Abnormalities; Skin and Connective Tissue Diseases
omim:125500	Dentinogenesis imperfecta, Shields type III	C05; C07; C16	Musculoskeletal Diseases; Stomatognathic Diseases; Congenital, Hereditary, and Neonatal Diseases and Abnormalities
omim:300143	Mental retardation, X-linked, 21/34	C10; C16	Nervous system Diseases; Congenital, Hereditary, and Neonatal Diseases and Abnormalities
mesh:D006417	Hematuria	C12; C13; C23	Male Urogenital Diseases; Female Urogenital Diseases and Pregnancy Complications; Pathological Conditions, Signs and Symptoms
mesh:D003103	Coloboma	C11; C16	Eye Diseases; Congenital, Hereditary, and Neonatal Diseases and Abnormalities
omim:612350	Spondylocheirodysplasia, Ehlers-Danlos syndrome-like	C14; C15; C16; C17	Cardiovascular Diseases; Hemic and Lymphatic Diseases; Congenital, Hereditary, and Neonatal Diseases and Abnormalities; Skin and Connective Tissue Diseases
mesh:D049309	Acanthoma	C04	Neoplasms
omim:102900	Adenosine triphosphate, elevated, of erythrocytes	NA	Unclassified
omim:208050	Arterial tortuosity syndrome	C14	Cardiovascular Diseases
omim:610220	Deafness, autosomal recessive 59	C09; C10; C23	Otorhinolaryngologic Diseases; Nervous system Diseases; Pathological Conditions, Signs and Symptoms
mesh:D043183	Irritable Bowel Syndrome	C06	Digestive System Diseases
omim:612362	Obesity, susceptiblity to, BMIQ12	C18; C23	Nutritional and Metabolic Diseases; Pathological Conditions, Signs and Symptoms
omim:601800	Skin/hair/eye pigmentation 3, freckling	C17	Skin and Connective Tissue Diseases
omim:610227	Seborrhea-like dermatitis with psoriasiform elements	C17	Skin and Connective Tissue Diseases
mesh:D006429	Hemiplegia	C10; C23	Nervous system Diseases; Pathological Conditions, Signs and Symptoms
mesh:D049310	Distal Myopathies	C05; C10; C16	Musculoskeletal Diseases; Nervous system Diseases; Congenital, Hereditary, and Neonatal Diseases and Abnormalities
mesh:D003111	Colonic Polyps	C23	Pathological Conditions, Signs and Symptoms
omim:603175	Schizophrenia 5	F03	Mental Disorders
mesh:D003110	Colonic Neoplasms	C04; C06	Neoplasms; Digestive System Diseases
mesh:D003117	Color Vision Defects	C10; C11; C23	Nervous system Diseases; Eye Diseases; Pathological Conditions, Signs and Symptoms
mesh:D000789	Angina, Unstable	C14; C23	Cardiovascular Diseases; Pathological Conditions, Signs and Symptoms
mesh:D000788	Angina Pectoris, Variant	C14; C23	Cardiovascular Diseases; Pathological Conditions, Signs and Symptoms
mesh:D000787	Angina Pectoris	C14; C23	Cardiovascular Diseases; Pathological Conditions, Signs and Symptoms
omim:604931	Cortisone reductase deficiency	C16; C18	Congenital, Hereditary, and Neonatal Diseases and Abnormalities; Nutritional and Metabolic Diseases
mesh:D000783	Aneurysm	C14	Cardiovascular Diseases
omim:308800	Keratosis follicularis spinulosa decalvans	C16; C17	Congenital, Hereditary, and Neonatal Diseases and Abnormalities; Skin and Connective Tissue Diseases
omim:258501	3-methylglutaconic aciduria, type III	C16; C18	Congenital, Hereditary, and Neonatal Diseases and Abnormalities; Nutritional and Metabolic Diseases
omim:611812	SERKAL syndrome	C08; C12; C13; C16; C19; F03	Respiratory Tract Diseases; Male Urogenital Diseases; Female Urogenital Diseases and Pregnancy Complications; Congenital, Hereditary, and Neonatal Diseases and Abnormalities; Endocrine System Diseases; Mental Disorders
omim:208000	Arterial calcification, generalized, of infancy	C12; C13; C14; C18	Male Urogenital Diseases; Female Urogenital Diseases and Pregnancy Complications; Cardiovascular Diseases; Nutritional and Metabolic Diseases
mesh:D006470	Hemorrhage	C23	Pathological Conditions, Signs and Symptoms
mesh:D000707	Anaphylaxis	C20	Immune System Diseases
mesh:D000708	Anaplasia	C04; C23	Neoplasms; Pathological Conditions, Signs and Symptoms
mesh:D005334	Fever	C23	Pathological Conditions, Signs and Symptoms
mesh:D006474	Hemorrhagic Disorders	C15	Hemic and Lymphatic Diseases
mesh:D014188	Transposition of Great Vessels	C14; C16	Cardiovascular Diseases; Congenital, Hereditary, and Neonatal Diseases and Abnormalities
mesh:D006478	Hemorrhagic Fever, American	C02	Virus Diseases
mesh:D000712	Anaplasmosis	C01; C22	Bacterial Infections and Mycoses; Animal Diseases
omim:611809	Bestrophinopathy	C11	Eye Diseases
omim:260370	Pancreatic agenesis	C06	Digestive System Diseases
omim:222900	Sucrase-isomaltase deficiency, congenital	C16; C18	Congenital, Hereditary, and Neonatal Diseases and Abnormalities; Nutritional and Metabolic Diseases
omim:156400	Metaphyseal chondrodysplasia, Murk Jansen type	C05; C16; C17	Musculoskeletal Diseases; Congenital, Hereditary, and Neonatal Diseases and Abnormalities; Skin and Connective Tissue Diseases
omim:612304	Thrombophilia due to protein C deficiency, autosomal recessive	C15; C16	Hemic and Lymphatic Diseases; Congenital, Hereditary, and Neonatal Diseases and Abnormalities
omim:611804	Elliptocytosis-1	C15; C16	Hemic and Lymphatic Diseases; Congenital, Hereditary, and Neonatal Diseases and Abnormalities
omim:192950	Vertical talus, congenital	C05; C16	Musculoskeletal Diseases; Congenital, Hereditary, and Neonatal Diseases and Abnormalities
omim:601868	Deafness, autosomal dominant 13	C07; C09; C10; C23	Stomatognathic Diseases; Otorhinolaryngologic Diseases; Nervous system Diseases; Pathological Conditions, Signs and Symptoms
mesh:D006480	Hemorrhagic Fever with Renal Syndrome	C02	Virus Diseases
omim:612301	Osteopetrosis, autosomal recessive 7	C05	Musculoskeletal Diseases
omim:612300	CD59 deficiency	C15	Hemic and Lymphatic Diseases
mesh:D005322	Fetal Membranes, Premature Rupture	C13	Female Urogenital Diseases and Pregnancy Complications
omim:133701	Exostoses, multiple, type 2	C04; C05; C16	Neoplasms; Musculoskeletal Diseases; Congenital, Hereditary, and Neonatal Diseases and Abnormalities
omim:604004	Megalencephalic leukoencephalopathy with subcortical cysts	C10; C14; F03	Nervous system Diseases; Cardiovascular Diseases; Mental Disorders
omim:139300	Aromatase excess syndrome	C16; C17; C18; C19	Congenital, Hereditary, and Neonatal Diseases and Abnormalities; Skin and Connective Tissue Diseases; Nutritional and Metabolic Diseases; Endocrine System Diseases
omim:612318	Pseudofolliculitis barbae, susceptibility to	C17	Skin and Connective Tissue Diseases
omim:601859	Autoimmune lymphoproliferative syndrome, type IA	C15; C20	Hemic and Lymphatic Diseases; Immune System Diseases
omim:612310	Premature ovarian failure 6	NA	Unclassified
omim:224230	Dyskeratosis congenita	C16; C17	Congenital, Hereditary, and Neonatal Diseases and Abnormalities; Skin and Connective Tissue Diseases
mesh:D006457	Hemoglobinuria, Paroxysmal	C15	Hemic and Lymphatic Diseases
omim:310600	Norrie disease	C09; C10; C11; C16; C23	Otorhinolaryngologic Diseases; Nervous system Diseases; Eye Diseases; Congenital, Hereditary, and Neonatal Diseases and Abnormalities; Pathological Conditions, Signs and Symptoms
mesh:D005350	Fibroma	C04	Neoplasms
mesh:D007589	Job's Syndrome	C15; C20	Hemic and Lymphatic Diseases; Immune System Diseases
mesh:D005351	Fibromatosis, Gingival	C07; C16	Stomatognathic Diseases; Congenital, Hereditary, and Neonatal Diseases and Abnormalities
mesh:D006453	Hemoglobinopathies	C15; C16	Hemic and Lymphatic Diseases; Congenital, Hereditary, and Neonatal Diseases and Abnormalities
mesh:D005356	Fibromyalgia	C05; C10	Musculoskeletal Diseases; Nervous system Diseases
mesh:D005357	Fibrous Dysplasia of Bone	C05	Musculoskeletal Diseases
mesh:D013035	Spasm	C10; C23	Nervous system Diseases; Pathological Conditions, Signs and Symptoms
mesh:D005354	Fibrosarcoma	C04	Neoplasms
mesh:D005355	Fibrosis	C23	Pathological Conditions, Signs and Symptoms
omim:300183	Noncompaction of left ventricular myocardium, isolated	C14; C16	Cardiovascular Diseases; Congenital, Hereditary, and Neonatal Diseases and Abnormalities
mesh:D013036	Spasms, Infantile	C10	Nervous system Diseases
omim:260350	Pancreatic cancer	C04; C06; C19	Neoplasms; Digestive System Diseases; Endocrine System Diseases
mesh:D005359	Fibrous Dysplasia, Polyostotic	C05	Musculoskeletal Diseases
omim:611820	Long QT syndrome-11	C14; C16; C23	Cardiovascular Diseases; Congenital, Hereditary, and Neonatal Diseases and Abnormalities; Pathological Conditions, Signs and Symptoms
omim:252150	Molybdenum cofactor deficiency, type A	C16; C18	Congenital, Hereditary, and Neonatal Diseases and Abnormalities; Nutritional and Metabolic Diseases
mesh:D007592	Joint Diseases	C05	Musculoskeletal Diseases
omim:256370	Mesangial sclerosis, isolated diffuse	C12; C13	Male Urogenital Diseases; Female Urogenital Diseases and Pregnancy Complications
omim:601847	Cholestasis, progressive familial intrahepatic 2	C06	Digestive System Diseases
mesh:D000744	Anemia, Hemolytic, Autoimmune	C15; C20	Hemic and Lymphatic Diseases; Immune System Diseases
mesh:D000745	Anemia, Hemolytic, Congenital	C15; C16	Hemic and Lymphatic Diseases; Congenital, Hereditary, and Neonatal Diseases and Abnormalities
mesh:D000742	Anemia, Dyserythropoietic, Congenital	C15; C16	Hemic and Lymphatic Diseases; Congenital, Hereditary, and Neonatal Diseases and Abnormalities
mesh:D000743	Anemia, Hemolytic	C15	Hemic and Lymphatic Diseases
mesh:D006467	Hemophilia A	C15; C16	Hemic and Lymphatic Diseases; Congenital, Hereditary, and Neonatal Diseases and Abnormalities
mesh:D000740	Anemia	C15	Hemic and Lymphatic Diseases
mesh:D000741	Anemia, Aplastic	C15	Hemic and Lymphatic Diseases
mesh:D006463	Hemolytic-Uremic Syndrome	C12; C13; C15	Male Urogenital Diseases; Female Urogenital Diseases and Pregnancy Complications; Hemic and Lymphatic Diseases
mesh:D013851	Thinness	C23	Pathological Conditions, Signs and Symptoms
omim:240600	Glycogen storage disease, type 0	C16; C18	Congenital, Hereditary, and Neonatal Diseases and Abnormalities; Nutritional and Metabolic Diseases
omim:300194	Alport syndrome, mental retardation, midface hypoplasia, and elliptocytosis	C10; C12; C13; C16; C17; C23; F03	Nervous system Diseases; Male Urogenital Diseases; Female Urogenital Diseases and Pregnancy Complications; Congenital, Hereditary, and Neonatal Diseases and Abnormalities; Skin and Connective Tissue Diseases; Pathological Conditions, Signs and Symptoms; Mental Disorders
mesh:D019214	Gingival Overgrowth	C07	Stomatognathic Diseases
omim:611819	Long QT syndrome-10	C14; C16; C23	Cardiovascular Diseases; Congenital, Hereditary, and Neonatal Diseases and Abnormalities; Pathological Conditions, Signs and Symptoms
omim:611818	Long QT syndrome-9	C14; C16; C23	Cardiovascular Diseases; Congenital, Hereditary, and Neonatal Diseases and Abnormalities; Pathological Conditions, Signs and Symptoms
omim:104310	Alzheimer disease-2	C10; F03	Nervous system Diseases; Mental Disorders
omim:609753	Celiac disease, susceptibility to, 4	C06; C18	Digestive System Diseases; Nutritional and Metabolic Diseases
mesh:D017714	Community-Acquired Infections	C01	Bacterial Infections and Mycoses
mesh:D009050	Fluorosis, Dental	C07	Stomatognathic Diseases
mesh:D003397	Craniopharyngioma	C04	Neoplasms
omim:609755	Celiac disease, susceptibility to	C06; C18	Digestive System Diseases; Nutritional and Metabolic Diseases
mesh:D003398	Craniosynostoses	C05; C16	Musculoskeletal Diseases; Congenital, Hereditary, and Neonatal Diseases and Abnormalities
mesh:D002690	Chlamydia Infections	C01; C12; C13	Bacterial Infections and Mycoses; Male Urogenital Diseases; Female Urogenital Diseases and Pregnancy Complications
omim:604307	Cataract, Coppock-like	C11	Eye Diseases
mesh:D003394	Craniofacial Dysostosis	C05; C16	Musculoskeletal Diseases; Congenital, Hereditary, and Neonatal Diseases and Abnormalities
mesh:D024821	Metabolic Syndrome X	C18	Nutritional and Metabolic Diseases
mesh:D009056	Mouth Abnormalities	C07; C16	Stomatognathic Diseases; Congenital, Hereditary, and Neonatal Diseases and Abnormalities
omim:604308	MASS syndrome	C05; C14; C16; C17	Musculoskeletal Diseases; Cardiovascular Diseases; Congenital, Hereditary, and Neonatal Diseases and Abnormalities; Skin and Connective Tissue Diseases
mesh:D022861	Hermanski-Pudlak Syndrome	C11; C15; C16; C17; C18	Eye Diseases; Hemic and Lymphatic Diseases; Congenital, Hereditary, and Neonatal Diseases and Abnormalities; Skin and Connective Tissue Diseases; Nutritional and Metabolic Diseases
mesh:D014552	Urinary Tract Infections	C01; C12; C13	Bacterial Infections and Mycoses; Male Urogenital Diseases; Female Urogenital Diseases and Pregnancy Complications
omim:125250	Optic atrophy and deafness	C09; C10; C11; C23	Otorhinolaryngologic Diseases; Nervous system Diseases; Eye Diseases; Pathological Conditions, Signs and Symptoms
omim:604302	Rheumatoid arthritis, systemic juvenile, susceptibility to	C05; C17; C20	Musculoskeletal Diseases; Skin and Connective Tissue Diseases; Immune System Diseases
omim:228900	Fibular hypoplasia and complex brachydactyly	C05; C16	Musculoskeletal Diseases; Congenital, Hereditary, and Neonatal Diseases and Abnormalities
mesh:D029241	Optic Atrophy, Autosomal Dominant	C10; C11; C16; C18	Nervous system Diseases; Eye Diseases; Congenital, Hereditary, and Neonatal Diseases and Abnormalities; Nutritional and Metabolic Diseases
mesh:D008607	Mental Retardation	C10; C23; F03	Nervous system Diseases; Pathological Conditions, Signs and Symptoms; Mental Disorders
mesh:D053632	X-Linked Combined Immunodeficiency Diseases	C16; C20	Congenital, Hereditary, and Neonatal Diseases and Abnormalities; Immune System Diseases
omim:162091	Schwannomatosis	C04; C10	Neoplasms; Nervous system Diseases
omim:609741	Cataract, congenital nuclear, 2	C11	Eye Diseases
mesh:D015614	Histiocytosis	C15	Hemic and Lymphatic Diseases
mesh:D011782	Quadriplegia	C10; C23	Nervous system Diseases; Pathological Conditions, Signs and Symptoms
mesh:D005512	Food Hypersensitivity	C20	Immune System Diseases
mesh:D014565	Urogenital Neoplasms	C04; C12; C13	Neoplasms; Male Urogenital Diseases; Female Urogenital Diseases and Pregnancy Complications
mesh:D003384	Coxsackievirus Infections	C02	Virus Diseases
omim:193670	WHIM syndrome	C01; C02; C04; C15; C17; C20	Bacterial Infections and Mycoses; Virus Diseases; Neoplasms; Hemic and Lymphatic Diseases; Skin and Connective Tissue Diseases; Immune System Diseases
mesh:D029242	Optic Atrophy, Hereditary, Leber	C10; C11; C16; C18	Nervous system Diseases; Eye Diseases; Congenital, Hereditary, and Neonatal Diseases and Abnormalities; Nutritional and Metabolic Diseases
omim:131850	Epidermolysis bullosa, pretibial	C16; C17	Congenital, Hereditary, and Neonatal Diseases and Abnormalities; Skin and Connective Tissue Diseases
omim:209880	Central hypoventilation syndrome	C08; C18; C23	Respiratory Tract Diseases; Nutritional and Metabolic Diseases; Pathological Conditions, Signs and Symptoms
omim:143095	Humerospinal dysostosis	C05	Musculoskeletal Diseases
omim:277410	Homocystinuria, cblD type, variant 1	C10; C16; C17; C18	Nervous system Diseases; Congenital, Hereditary, and Neonatal Diseases and Abnormalities; Skin and Connective Tissue Diseases; Nutritional and Metabolic Diseases
mesh:D019190	Iron Overload	C18	Nutritional and Metabolic Diseases
omim:258450	Progressive external ophthalmoplegia, autosomal recessive	C05; C10; C11; C18; C23	Musculoskeletal Diseases; Nervous system Diseases; Eye Diseases; Nutritional and Metabolic Diseases; Pathological Conditions, Signs and Symptoms
omim:608681	Spondylocostal dysostosis, autosomal recessive 2	C05	Musculoskeletal Diseases
mesh:D024801	Tauopathies	C10	Nervous system Diseases
mesh:D016606	Thyroid Nodule	C04; C19	Neoplasms; Endocrine System Diseases
mesh:D015624	Lambert-Eaton Myasthenic Syndrome	C04; C10; C20	Neoplasms; Nervous system Diseases; Immune System Diseases
mesh:D019964	Mood Disorders	F03	Mental Disorders
omim:609734	Obesity, adrenal insufficiency, and red hair due to POMC deficiency	C18; C19; C23	Nutritional and Metabolic Diseases; Endocrine System Diseases; Pathological Conditions, Signs and Symptoms
mesh:D009072	Moyamoya Disease	C10; C14	Nervous system Diseases; Cardiovascular Diseases
omim:608688	AICA-ribosiduria due to ATIC deficiency	C10; C11; C16; C18; C23	Nervous system Diseases; Eye Diseases; Congenital, Hereditary, and Neonatal Diseases and Abnormalities; Nutritional and Metabolic Diseases; Pathological Conditions, Signs and Symptoms
omim:603471	Citrullinemia, adult-onset type II	C10; C16; C18	Nervous system Diseases; Congenital, Hereditary, and Neonatal Diseases and Abnormalities; Nutritional and Metabolic Diseases
mesh:D014571	Urologic Neoplasms	C04; C12; C13	Neoplasms; Male Urogenital Diseases; Female Urogenital Diseases and Pregnancy Complications
mesh:D017731	Lymphomatoid Papulosis	C04; C15; C20	Neoplasms; Hemic and Lymphatic Diseases; Immune System Diseases
mesh:D019966	Substance-Related Disorders	C21; F03	Disorders of Environmental Origin; Mental Disorders
omim:302350	Nance-Horan syndrome	C11	Eye Diseases
omim:277400	Methylmalonic aciduria and homocystinuria, cblC type	C10; C16; C17; C18	Nervous system Diseases; Congenital, Hereditary, and Neonatal Diseases and Abnormalities; Skin and Connective Tissue Diseases; Nutritional and Metabolic Diseases
omim:608673	Charcot-Marie-Tooth disease, axonal, type 2L	C10; C16	Nervous system Diseases; Congenital, Hereditary, and Neonatal Diseases and Abnormalities
mesh:D017719	Diabetic Foot	C14; C17; C19	Cardiovascular Diseases; Skin and Connective Tissue Diseases; Endocrine System Diseases
mesh:D009069	Movement Disorders	C10	Nervous system Diseases
mesh:D050090	Hermaphroditism, True	C12; C13; C16; C19	Male Urogenital Diseases; Female Urogenital Diseases and Pregnancy Complications; Congenital, Hereditary, and Neonatal Diseases and Abnormalities; Endocrine System Diseases
mesh:D012497	Sandhoff Disease	C10; C16; C18	Nervous system Diseases; Congenital, Hereditary, and Neonatal Diseases and Abnormalities; Nutritional and Metabolic Diseases
mesh:D019973	Alcohol-Related Disorders	C21; F03	Disorders of Environmental Origin; Mental Disorders
mesh:D017728	Lymphoma, Large-Cell, Anaplastic	C04; C15; C20	Neoplasms; Hemic and Lymphatic Diseases; Immune System Diseases
omim:204870	Corneal dystrophy, gelatinous drop-like	C11; C16	Eye Diseases; Congenital, Hereditary, and Neonatal Diseases and Abnormalities
mesh:D009062	Mouth Neoplasms	C04; C07	Neoplasms; Stomatognathic Diseases
mesh:D019189	Iron Metabolism Disorders	C18	Nutritional and Metabolic Diseases
mesh:D000437	Alcoholism	C21; F03	Disorders of Environmental Origin; Mental Disorders
mesh:D014582	Urticaria Pigmentosa	C04; C17	Neoplasms; Skin and Connective Tissue Diseases
mesh:D014581	Urticaria	C17; C20	Skin and Connective Tissue Diseases; Immune System Diseases
omim:145500	Hypertension, essential	C14	Cardiovascular Diseases
mesh:D000430	Alcohol Withdrawal Delirium	C10; C21; F03	Nervous system Diseases; Disorders of Environmental Origin; Mental Disorders
mesh:D009765	Obesity	C18; C23	Nutritional and Metabolic Diseases; Pathological Conditions, Signs and Symptoms
omim:604348	Advanced sleep phase syndrome, familial	C10; C21; F03	Nervous system Diseases; Disorders of Environmental Origin; Mental Disorders
mesh:D014594	Uterine Neoplasms	C04; C13	Neoplasms; Female Urogenital Diseases and Pregnancy Complications
mesh:D014592	Uterine Hemorrhage	C13; C23	Female Urogenital Diseases and Pregnancy Complications; Pathological Conditions, Signs and Symptoms
mesh:D013064	Speech Disorders	C10; C23	Nervous system Diseases; Pathological Conditions, Signs and Symptoms
mesh:D014591	Uterine Diseases	C13	Female Urogenital Diseases and Pregnancy Complications
mesh:D005547	Foreign Bodies	C21	Disorders of Environmental Origin
omim:177170	Pseudoachondroplasia	C05; C16	Musculoskeletal Diseases; Congenital, Hereditary, and Neonatal Diseases and Abnormalities
omim:606593	LIG4 syndrome	C20; C23; F03	Immune System Diseases; Pathological Conditions, Signs and Symptoms; Mental Disorders
omim:606595	Charcot-Marie-Tooth disease, axonal, type 2F	C10; C16	Nervous system Diseases; Congenital, Hereditary, and Neonatal Diseases and Abnormalities
omim:311300	Otopalatodigital syndrome, type I	C05; C07; C09; C10; C16; C23	Musculoskeletal Diseases; Stomatognathic Diseases; Otorhinolaryngologic Diseases; Nervous system Diseases; Congenital, Hereditary, and Neonatal Diseases and Abnormalities; Pathological Conditions, Signs and Symptoms
omim:110500	Blood group, Diego	C15	Hemic and Lymphatic Diseases
omim:216550	Cohen syndrome	C05; C10; C16; C23; F03	Musculoskeletal Diseases; Nervous system Diseases; Congenital, Hereditary, and Neonatal Diseases and Abnormalities; Pathological Conditions, Signs and Symptoms; Mental Disorders
omim:218600	Baller-Gerold syndrome	C05; C16	Musculoskeletal Diseases; Congenital, Hereditary, and Neonatal Diseases and Abnormalities
omim:609706	Deafness, autosomal recessive 53	C09; C10; C23	Otorhinolaryngologic Diseases; Nervous system Diseases; Pathological Conditions, Signs and Symptoms
mesh:D009771	Obsessive-Compulsive Disorder	F03	Mental Disorders
mesh:D008654	Mesothelioma	C04	Neoplasms
omim:277450	Vitamin K-dependent coagulation defect	C15	Hemic and Lymphatic Diseases
mesh:D009784	Occupational Diseases	C21	Disorders of Environmental Origin
mesh:D008659	Metabolic Diseases	C18	Nutritional and Metabolic Diseases
omim:604320	Neuronopathy, distal hereditary motor, type VI	C05; C10	Musculoskeletal Diseases; Nervous system Diseases
mesh:D013991	Tietze's Syndrome	C05; C17	Musculoskeletal Diseases; Skin and Connective Tissue Diseases
mesh:D017772	Amyloid Neuropathies	C10; C18	Nervous system Diseases; Nutritional and Metabolic Diseases
omim:604326	Spinocerebellar ataxia 12	C10; C16	Nervous system Diseases; Congenital, Hereditary, and Neonatal Diseases and Abnormalities
mesh:D009798	Ocular Hypertension	C11	Eye Diseases
omim:277440	Rickets, vitamin D-resistant, type IIA	C05; C18	Musculoskeletal Diseases; Nutritional and Metabolic Diseases
mesh:D008661	Metabolism, Inborn Errors	C16; C18	Congenital, Hereditary, and Neonatal Diseases and Abnormalities; Nutritional and Metabolic Diseases
omim:606574	Oculocutaneous albinism, type IV	C11; C16; C17; C18	Eye Diseases; Congenital, Hereditary, and Neonatal Diseases and Abnormalities; Skin and Connective Tissue Diseases; Nutritional and Metabolic Diseases
omim:606579	Vitiligo-associated multiple autoimmune disease susceptibility 1	C17; C20	Skin and Connective Tissue Diseases; Immune System Diseases
mesh:D013981	Tic Disorders	C10; F03	Nervous system Diseases; Mental Disorders
mesh:D000474	Alkaptonuria	C16; C18	Congenital, Hereditary, and Neonatal Diseases and Abnormalities; Nutritional and Metabolic Diseases
omim:202700	Neutropenia, congenital	C15	Hemic and Lymphatic Diseases
mesh:D005532	Foot Deformities, Congenital	C05; C16	Musculoskeletal Diseases; Congenital, Hereditary, and Neonatal Diseases and Abnormalities
mesh:D034381	Hearing Loss	C09; C10; C23	Otorhinolaryngologic Diseases; Nervous system Diseases; Pathological Conditions, Signs and Symptoms
omim:275630	Chanarin-Dorfman syndrome	C16; C17; C18	Congenital, Hereditary, and Neonatal Diseases and Abnormalities; Skin and Connective Tissue Diseases; Nutritional and Metabolic Diseases
mesh:D000471	Alkalosis	C18	Nutritional and Metabolic Diseases
mesh:D005536	Foot-and-Mouth Disease	C02; C22	Virus Diseases; Animal Diseases
omim:608622	Hypertension, diastolic, resistance to	C14	Cardiovascular Diseases
omim:608627	Amyotrophic lateral sclerosis 8	C10	Nervous system Diseases
omim:261000	Intrinsic factor deficiency	C15; C18	Hemic and Lymphatic Diseases; Nutritional and Metabolic Diseases
omim:608629	Joubert syndrome-3	C08; C10; C11; C23; F03	Respiratory Tract Diseases; Nervous system Diseases; Eye Diseases; Pathological Conditions, Signs and Symptoms; Mental Disorders
mesh:D002613	Cheilitis	C07	Stomatognathic Diseases
omim:611391	Cataract, cortical, juvenile-onset	C11	Eye Diseases
mesh:D008232	Lymphoproliferative Disorders	C15; C20	Hemic and Lymphatic Diseases; Immune System Diseases
omim:605432	Radioulnar synostosis with amegakaryocytic thrombocytopenia	C05; C15; C16	Musculoskeletal Diseases; Hemic and Lymphatic Diseases; Congenital, Hereditary, and Neonatal Diseases and Abnormalities
omim:107970	Arrhythmogenic right ventricular dysplasia 1	C14; C16	Cardiovascular Diseases; Congenital, Hereditary, and Neonatal Diseases and Abnormalities
mesh:D002609	Chediak-Higashi Syndrome	C15; C20	Hemic and Lymphatic Diseases; Immune System Diseases
omim:609180	Congenital disorder of glycosylation, type If	C16; C18	Congenital, Hereditary, and Neonatal Diseases and Abnormalities; Nutritional and Metabolic Diseases
mesh:D008231	Lymphopenia	C15; C20	Hemic and Lymphatic Diseases; Immune System Diseases
mesh:D002607	Charcot-Marie-Tooth Disease	C10; C16	Nervous system Diseases; Congenital, Hereditary, and Neonatal Diseases and Abnormalities
mesh:D011704	Pyelonephritis	C12; C13	Male Urogenital Diseases; Female Urogenital Diseases and Pregnancy Complications
omim:253600	Muscular dystrophy, limb-girdle, type 2A	C05; C10; C16	Musculoskeletal Diseases; Nervous system Diseases; Congenital, Hereditary, and Neonatal Diseases and Abnormalities
omim:115150	Cardiofaciocutaneous syndrome	C10; C14; C16; C17; C23; F03	Nervous system Diseases; Cardiovascular Diseases; Congenital, Hereditary, and Neonatal Diseases and Abnormalities; Skin and Connective Tissue Diseases; Pathological Conditions, Signs and Symptoms; Mental Disorders
mesh:D008679	Metaplasia	C23	Pathological Conditions, Signs and Symptoms
omim:253601	Muscular dystrophy, limb-girdle, type 2B	C05; C10; C16	Musculoskeletal Diseases; Nervous system Diseases; Congenital, Hereditary, and Neonatal Diseases and Abnormalities
omim:277470	Pontocerebellar hypoplasia type 2A	C05; C10; C16	Musculoskeletal Diseases; Nervous system Diseases; Congenital, Hereditary, and Neonatal Diseases and Abnormalities
mesh:D016657	Cerebral Amyloid Angiopathy	C10; C14; C18	Nervous system Diseases; Cardiovascular Diseases; Nutritional and Metabolic Diseases
omim:114030	Cafe-au-lait spots, multiple	C04; C17	Neoplasms; Skin and Connective Tissue Diseases
omim:608611	Ribose 5-phosphate isomerase deficiency	C10; C16; C18	Nervous system Diseases; Congenital, Hereditary, and Neonatal Diseases and Abnormalities; Nutritional and Metabolic Diseases
omim:608612	Mandibuloacral dysplasia with type B lipodystrophy	C05; C16; C17; C18	Musculoskeletal Diseases; Congenital, Hereditary, and Neonatal Diseases and Abnormalities; Skin and Connective Tissue Diseases; Nutritional and Metabolic Diseases
omim:237900	Hyperbilirubinemia, familial transcient neonatal	C06; C23	Digestive System Diseases; Pathological Conditions, Signs and Symptoms
omim:608615	Oligodontia-colorectal cancer syndrome	C04; C06; C07; C16	Neoplasms; Digestive System Diseases; Stomatognathic Diseases; Congenital, Hereditary, and Neonatal Diseases and Abnormalities
omim:607689	Anderson disease	C06; C10; C16; C18	Digestive System Diseases; Nervous system Diseases; Congenital, Hereditary, and Neonatal Diseases and Abnormalities; Nutritional and Metabolic Diseases
omim:607688	Parkinson disease 11	C23	Pathological Conditions, Signs and Symptoms
omim:103500	Tietz syndrome	C05; C17	Musculoskeletal Diseases; Skin and Connective Tissue Diseases
omim:607681	Epilepsy, childhood absence, 2	C10	Nervous system Diseases
omim:607682	Epilepsy, childhood absence	C10	Nervous system Diseases
omim:609192	Loeys-Dietz syndrome, type 1A	C05; C07; C14; C16; C17	Musculoskeletal Diseases; Stomatognathic Diseases; Cardiovascular Diseases; Congenital, Hereditary, and Neonatal Diseases and Abnormalities; Skin and Connective Tissue Diseases
omim:607684	Charcot-Marie-Tooth disease, type 2E	C10; C16	Nervous system Diseases; Congenital, Hereditary, and Neonatal Diseases and Abnormalities
omim:277460	Ataxia with isolated vitamin E deficiency	C10; C16; C18	Nervous system Diseases; Congenital, Hereditary, and Neonatal Diseases and Abnormalities; Nutritional and Metabolic Diseases
mesh:D031845	Hajdu-Cheney Syndrome	C05; C16	Musculoskeletal Diseases; Congenital, Hereditary, and Neonatal Diseases and Abnormalities
mesh:D012421	Rupture	C21	Disorders of Environmental Origin
omim:236800	Hydroxykynureninuria	C16; C18	Congenital, Hereditary, and Neonatal Diseases and Abnormalities; Nutritional and Metabolic Diseases
omim:229100	Glutamate formiminotransferase deficiency	C10; C16; C18; C23; F03	Nervous system Diseases; Congenital, Hereditary, and Neonatal Diseases and Abnormalities; Nutritional and Metabolic Diseases; Pathological Conditions, Signs and Symptoms; Mental Disorders
mesh:D008258	Waldenstrom Macroglobulinemia	C04; C14; C15; C20	Neoplasms; Cardiovascular Diseases; Hemic and Lymphatic Diseases; Immune System Diseases
omim:607677	Charcot-Marie-Tooth disease, type 2I	C10; C16	Nervous system Diseases; Congenital, Hereditary, and Neonatal Diseases and Abnormalities
omim:607676	IRAK4 deficiency	C01; C20	Bacterial Infections and Mycoses; Immune System Diseases
mesh:D002636	Cherubism	C05; C07; C16	Musculoskeletal Diseases; Stomatognathic Diseases; Congenital, Hereditary, and Neonatal Diseases and Abnormalities
mesh:D002637	Chest Pain	C23	Pathological Conditions, Signs and Symptoms
omim:607678	Charcot-Marie-Tooth disease, type 1D	C10; C16	Nervous system Diseases; Congenital, Hereditary, and Neonatal Diseases and Abnormalities
omim:131900	Epidermolysis bullosa simplex, Koebner type	C16; C17	Congenital, Hereditary, and Neonatal Diseases and Abnormalities; Skin and Connective Tissue Diseases
omim:245340	Erythrocyte lactate transporter defect	C05; C10	Musculoskeletal Diseases; Nervous system Diseases
omim:611378	Macular degeneration, age-related, 9	C11	Eye Diseases
omim:611377	Brachydactyly, type B2	C05; C16	Musculoskeletal Diseases; Congenital, Hereditary, and Neonatal Diseases and Abnormalities
omim:265000	Escobar syndrome	C05; C10; C16	Musculoskeletal Diseases; Nervous system Diseases; Congenital, Hereditary, and Neonatal Diseases and Abnormalities
omim:245349	Lacticacidemia due to PDX1 deficiency	C10; C16; C18	Nervous system Diseases; Congenital, Hereditary, and Neonatal Diseases and Abnormalities; Nutritional and Metabolic Diseases
omim:245348	Pyruvate dehydrogenase E2 deficiency	C10; C16; C18	Nervous system Diseases; Congenital, Hereditary, and Neonatal Diseases and Abnormalities; Nutritional and Metabolic Diseases
omim:605407	Segawa syndrome, recessive	C10; C16; C18; C23	Nervous system Diseases; Congenital, Hereditary, and Neonatal Diseases and Abnormalities; Nutritional and Metabolic Diseases; Pathological Conditions, Signs and Symptoms
mesh:D012415	Rubinstein-Taybi Syndrome	C05; C10; C16	Musculoskeletal Diseases; Nervous system Diseases; Congenital, Hereditary, and Neonatal Diseases and Abnormalities
omim:612095	Retinitis pigmentosa-41	C11; C16	Eye Diseases; Congenital, Hereditary, and Neonatal Diseases and Abnormalities
mesh:D008269	Macular Edema	C11	Eye Diseases
omim:175900	Porokeratosis, disseminated superficial actinic, 1	C16; C17	Congenital, Hereditary, and Neonatal Diseases and Abnormalities; Skin and Connective Tissue Diseases
mesh:D002647	Chilblains	C21	Disorders of Environmental Origin
mesh:D008268	Macular Degeneration	C11	Eye Diseases
omim:611363	Atrial septal defect 4	C14; C16	Cardiovascular Diseases; Congenital, Hereditary, and Neonatal Diseases and Abnormalities
omim:612098	Cardiomyopathy, familial hypertrophic, 11	C14	Cardiovascular Diseases
omim:235800	Histidinemia	C16; C18; F03	Congenital, Hereditary, and Neonatal Diseases and Abnormalities; Nutritional and Metabolic Diseases; Mental Disorders
omim:277480	von Willebrand disease, autosomal recessive	C15; C16	Hemic and Lymphatic Diseases; Congenital, Hereditary, and Neonatal Diseases and Abnormalities
omim:611369	Lethal congenital contractural syndrome 3	C05; C16	Musculoskeletal Diseases; Congenital, Hereditary, and Neonatal Diseases and Abnormalities
mesh:D009755	Night Blindness	C11	Eye Diseases
mesh:D044584	Carcinoma, Ductal	C04	Neoplasms
omim:607654	Keratosis palmoplantaris striata III	C16; C17	Congenital, Hereditary, and Neonatal Diseases and Abnormalities; Skin and Connective Tissue Diseases
omim:250940	Methylcobalamin deficiency, cblG type	C10; C15; C16; C17; C18	Nervous system Diseases; Hemic and Lymphatic Diseases; Congenital, Hereditary, and Neonatal Diseases and Abnormalities; Skin and Connective Tissue Diseases; Nutritional and Metabolic Diseases
omim:607655	Skin fragility-woolly hair syndrome	C17	Skin and Connective Tissue Diseases
mesh:D002658	Developmental Disabilities	F03	Mental Disorders
mesh:D012480	Salmonella Infections	C01	Bacterial Infections and Mycoses
mesh:D012481	Salmonella Infections, Animal	C01; C22	Bacterial Infections and Mycoses; Animal Diseases
omim:227810	Fanconi-Bickel syndrome	C12; C13; C16; C18; C23	Male Urogenital Diseases; Female Urogenital Diseases and Pregnancy Complications; Congenital, Hereditary, and Neonatal Diseases and Abnormalities; Nutritional and Metabolic Diseases; Pathological Conditions, Signs and Symptoms
mesh:D007715	Klippel-Trenaunay-Weber Syndrome	C14	Cardiovascular Diseases
omim:115197	Cardiomyopathy, familial hypertrophic, 4	C14	Cardiovascular Diseases
mesh:D007714	Klippel-Feil Syndrome	C05; C16	Musculoskeletal Diseases; Congenital, Hereditary, and Neonatal Diseases and Abnormalities
mesh:D007713	Klinefelter Syndrome	C12; C16; C19	Male Urogenital Diseases; Congenital, Hereditary, and Neonatal Diseases and Abnormalities; Endocrine System Diseases
omim:115196	Cardiomyopathy, familial hypertrophic, 3	C14	Cardiovascular Diseases
mesh:D014517	Ureteral Obstruction	C12; C13	Male Urogenital Diseases; Female Urogenital Diseases and Pregnancy Complications
omim:115195	Cardiomyopathy, familial hypertrophic, 2	C14	Cardiovascular Diseases
mesh:D012488	Salpingitis	C13	Female Urogenital Diseases and Pregnancy Complications
mesh:D014511	Uremia	C12; C13	Male Urogenital Diseases; Female Urogenital Diseases and Pregnancy Complications
omim:609796	Peeling skin syndrome, acral type	C17	Skin and Connective Tissue Diseases
omim:609148	Malaria, mild, susceptibility to	C03	Parasitic Diseases
omim:276300	Mismatch repair cancer syndrome	C04; C06; C10; C16	Neoplasms; Digestive System Diseases; Nervous system Diseases; Congenital, Hereditary, and Neonatal Diseases and Abnormalities
omim:248900	Mast syndrome	C10; C16; F03	Nervous system Diseases; Congenital, Hereditary, and Neonatal Diseases and Abnormalities; Mental Disorders
omim:609141	Corneal dystrophy, posterior polymorphous, 3	C11; C16	Eye Diseases; Congenital, Hereditary, and Neonatal Diseases and Abnormalities
omim:250950	3-methylglutaconic aciduria, type I	C16; C18	Congenital, Hereditary, and Neonatal Diseases and Abnormalities; Nutritional and Metabolic Diseases
mesh:D008202	Lymphangioma	C04	Neoplasms
mesh:D009081	Mucolipidoses	C05; C10; C16; C18	Musculoskeletal Diseases; Nervous system Diseases; Congenital, Hereditary, and Neonatal Diseases and Abnormalities; Nutritional and Metabolic Diseases
mesh:D008206	Lymphatic Diseases	C15	Hemic and Lymphatic Diseases
mesh:D009080	Mucocutaneous Lymph Node Syndrome	C14; C15; C17	Cardiovascular Diseases; Hemic and Lymphatic Diseases; Skin and Connective Tissue Diseases
mesh:D009083	Mucopolysaccharidoses	C16; C17; C18	Congenital, Hereditary, and Neonatal Diseases and Abnormalities; Skin and Connective Tissue Diseases; Nutritional and Metabolic Diseases
mesh:D008207	Lymphatic Metastasis	C04; C23	Neoplasms; Pathological Conditions, Signs and Symptoms
mesh:D015658	HIV Infections	C02; C20	Virus Diseases; Immune System Diseases
mesh:D010212	Papilloma	C04	Neoplasms
mesh:D009085	Mucopolysaccharidosis IV	C16; C17; C18	Congenital, Hereditary, and Neonatal Diseases and Abnormalities; Skin and Connective Tissue Diseases; Nutritional and Metabolic Diseases
mesh:D008209	Lymphedema	C15	Hemic and Lymphatic Diseases
mesh:D009084	Mucopolysaccharidosis III	C16; C17; C18	Congenital, Hereditary, and Neonatal Diseases and Abnormalities; Skin and Connective Tissue Diseases; Nutritional and Metabolic Diseases
mesh:D007706	Menkes Kinky Hair Syndrome	C10; C16; C17; C18	Nervous system Diseases; Congenital, Hereditary, and Neonatal Diseases and Abnormalities; Skin and Connective Tissue Diseases; Nutritional and Metabolic Diseases
mesh:D009087	Mucopolysaccharidosis VI	C16; C17; C18	Congenital, Hereditary, and Neonatal Diseases and Abnormalities; Skin and Connective Tissue Diseases; Nutritional and Metabolic Diseases
mesh:D010214	Papillon-Lefevre Disease	C16; C17	Congenital, Hereditary, and Neonatal Diseases and Abnormalities; Skin and Connective Tissue Diseases
omim:186100	Syndactyly, type III	C05; C16	Musculoskeletal Diseases; Congenital, Hereditary, and Neonatal Diseases and Abnormalities
mesh:D016609	Neoplasms, Second Primary	C04	Neoplasms
mesh:D050031	Hashimoto Disease	C19	Endocrine System Diseases
mesh:D050030	Andersen Syndrome	C14; C16; C23	Cardiovascular Diseases; Congenital, Hereditary, and Neonatal Diseases and Abnormalities; Pathological Conditions, Signs and Symptoms
omim:609152	Hyperthyroidism, nonautoimmune	C19	Endocrine System Diseases
omim:607641	Neuropathy, distal hereditary motor, type VIIB	C10	Nervous system Diseases
mesh:D050033	Thyroid Dysgenesis	C16; C19	Congenital, Hereditary, and Neonatal Diseases and Abnormalities; Endocrine System Diseases
mesh:D008216	Lymphocytic Choriomeningitis	C02; C10	Virus Diseases; Nervous system Diseases
omim:607636	van Buchem disease, type 2	C05; C07; C16	Musculoskeletal Diseases; Stomatognathic Diseases; Congenital, Hereditary, and Neonatal Diseases and Abnormalities
mesh:D007732	Kwashiorkor	C18	Nutritional and Metabolic Diseases
mesh:D016640	Diabetes, Gestational	C13; C18; C19	Female Urogenital Diseases and Pregnancy Complications; Nutritional and Metabolic Diseases; Endocrine System Diseases
mesh:D015663	Osteoporosis, Postmenopausal	C05	Musculoskeletal Diseases
omim:607634	Osteopetrosis, AD type I	C05	Musculoskeletal Diseases
mesh:D018879	Ventricular Premature Complexes	C14; C23	Cardiovascular Diseases; Pathological Conditions, Signs and Symptoms
omim:127400	Dyschromatosis symmetrica hereditaria	C17	Skin and Connective Tissue Diseases
omim:131950	Epidermolysis bullosa simplex, Ogna type	C16; C17	Congenital, Hereditary, and Neonatal Diseases and Abnormalities; Skin and Connective Tissue Diseases
mesh:D016649	Ovarian Failure, Premature	C13; C19	Female Urogenital Diseases and Pregnancy Complications; Endocrine System Diseases
omim:132450	Epiphyseal dysplasia, multiple, with myopia and deafness	C05; C09; C10; C11; C23	Musculoskeletal Diseases; Otorhinolaryngologic Diseases; Nervous system Diseases; Eye Diseases; Pathological Conditions, Signs and Symptoms
omim:609129	Auditory neuropathy, autosomal dominant, 1	C09; C10; C23	Otorhinolaryngologic Diseases; Nervous system Diseases; Pathological Conditions, Signs and Symptoms
omim:608644	Ciliary dyskinesia, primary, 3, with or without situs inversus	C08; C09; C18	Respiratory Tract Diseases; Otorhinolaryngologic Diseases; Nutritional and Metabolic Diseases
mesh:D008218	Lymphocytosis	C15	Hemic and Lymphatic Diseases
mesh:D012468	Salivary Gland Neoplasms	C04; C07	Neoplasms; Stomatognathic Diseases
omim:608641	Deafness, autosomal dominant 28	C07; C09; C10; C23	Stomatognathic Diseases; Otorhinolaryngologic Diseases; Nervous system Diseases; Pathological Conditions, Signs and Symptoms
omim:608643	Aromatic L-amino acid decarboxylase deficiency	C16; C18	Congenital, Hereditary, and Neonatal Diseases and Abnormalities; Nutritional and Metabolic Diseases
omim:607628	Epilepsy with grand mal seizures on awakening	C10	Nervous system Diseases
omim:607625	Niemann-pick disease, type C2	C10; C15; C16; C18	Nervous system Diseases; Hemic and Lymphatic Diseases; Congenital, Hereditary, and Neonatal Diseases and Abnormalities; Nutritional and Metabolic Diseases
mesh:D008228	Lymphoma, Non-Hodgkin	C04; C15; C20	Neoplasms; Hemic and Lymphatic Diseases; Immune System Diseases
omim:607626	Ichthyosis, leukocyte vacuoles, alopecia, and sclerosing cholangitis	C16; C17	Congenital, Hereditary, and Neonatal Diseases and Abnormalities; Skin and Connective Tissue Diseases
mesh:D015673	Fatigue Syndrome, Chronic	C02; C05; C10	Virus Diseases; Musculoskeletal Diseases; Nervous system Diseases
omim:131960	Epidermolysis bullosa simplex with mottled pigmentation	C16; C17	Congenital, Hereditary, and Neonatal Diseases and Abnormalities; Skin and Connective Tissue Diseases
omim:607624	Griscelli syndrome, type 2	C10; C17	Nervous system Diseases; Skin and Connective Tissue Diseases
mesh:D008223	Lymphoma	C04; C15; C20	Neoplasms; Hemic and Lymphatic Diseases; Immune System Diseases
mesh:D018888	Aphasia, Primary Progressive	C10; C23; F03	Nervous system Diseases; Pathological Conditions, Signs and Symptoms; Mental Disorders
mesh:D008224	Lymphoma, Follicular	C04; C15; C20	Neoplasms; Hemic and Lymphatic Diseases; Immune System Diseases
mesh:D016638	Critical Illness	C23	Pathological Conditions, Signs and Symptoms
mesh:D014545	Urinary Calculi	C12; C13; C23	Male Urogenital Diseases; Female Urogenital Diseases and Pregnancy Complications; Pathological Conditions, Signs and Symptoms
omim:608637	Spondyloepiphyseal dysplasia, Omani type	C05	Musculoskeletal Diseases
mesh:D007724	Vulvar Lichen Sclerosus	C13	Female Urogenital Diseases and Pregnancy Complications
mesh:D018883	Heat Stroke	C21	Disorders of Environmental Origin
mesh:D014549	Urinary Incontinence	C12; C13; C23	Male Urogenital Diseases; Female Urogenital Diseases and Pregnancy Complications; Pathological Conditions, Signs and Symptoms
omim:608634	Neuropathy, distal hereditary motor, type IIB	C10	Nervous system Diseases
omim:609136	PCWH	C06; C10; C16	Digestive System Diseases; Nervous system Diseases; Congenital, Hereditary, and Neonatal Diseases and Abnormalities
mesh:D044542	LEOPARD Syndrome	C05; C14; C16; C17	Musculoskeletal Diseases; Cardiovascular Diseases; Congenital, Hereditary, and Neonatal Diseases and Abnormalities; Skin and Connective Tissue Diseases
omim:602849	Muenke syndrome	C05; C16	Musculoskeletal Diseases; Congenital, Hereditary, and Neonatal Diseases and Abnormalities
mesh:D054740	Dendritic Cell Sarcoma, Follicular	C04; C15	Neoplasms; Hemic and Lymphatic Diseases
omim:157640	Progressive external ophthalmoplegia with mitochondrial DNA deletions	C05; C10; C11; C18; C23	Musculoskeletal Diseases; Nervous system Diseases; Eye Diseases; Nutritional and Metabolic Diseases; Pathological Conditions, Signs and Symptoms
omim:270700	Spastic paraplegia 15	C10; C23	Nervous system Diseases; Pathological Conditions, Signs and Symptoms
mesh:D004927	Escherichia coli Infections	C01	Bacterial Infections and Mycoses
omim:267300	Renal tubular acidosis with deafness	C09; C10; C12; C13; C16; C18; C23	Otorhinolaryngologic Diseases; Nervous system Diseases; Male Urogenital Diseases; Female Urogenital Diseases and Pregnancy Complications; Congenital, Hereditary, and Neonatal Diseases and Abnormalities; Nutritional and Metabolic Diseases; Pathological Conditions, Signs and Symptoms
mesh:D004932	Esophageal and Gastric Varices	C06	Digestive System Diseases
mesh:D001176	Arthrogryposis	C05; C16	Musculoskeletal Diseases; Congenital, Hereditary, and Neonatal Diseases and Abnormalities
mesh:D004935	Esophageal Diseases	C06	Digestive System Diseases
mesh:D001171	Arthritis, Juvenile Rheumatoid	C05; C17; C20	Musculoskeletal Diseases; Skin and Connective Tissue Diseases; Immune System Diseases
mesh:D007627	Keloid	C17; C23	Skin and Connective Tissue Diseases; Pathological Conditions, Signs and Symptoms
mesh:D001170	Arthritis, Infectious	C01; C05	Bacterial Infections and Mycoses; Musculoskeletal Diseases
mesh:D018980	Williams Syndrome	C10; C14; C16	Nervous system Diseases; Cardiovascular Diseases; Congenital, Hereditary, and Neonatal Diseases and Abnormalities
mesh:D004933	Esophageal Atresia	C06; C16	Digestive System Diseases; Congenital, Hereditary, and Neonatal Diseases and Abnormalities
mesh:D001172	Arthritis, Rheumatoid	C05; C17; C20	Musculoskeletal Diseases; Skin and Connective Tissue Diseases; Immune System Diseases
mesh:D001988	Bronchiolitis	C08	Respiratory Tract Diseases
mesh:D001987	Bronchiectasis	C08	Respiratory Tract Diseases
mesh:D001982	Bronchial Diseases	C08	Respiratory Tract Diseases
omim:225400	Ehlers-Danlos syndrome, type VI	C14; C15; C16; C17	Cardiovascular Diseases; Hemic and Lymphatic Diseases; Congenital, Hereditary, and Neonatal Diseases and Abnormalities; Skin and Connective Tissue Diseases
omim:607602	Ichthyosis, cyclic, with epidermolytic hyperkeratosis	C16; C17	Congenital, Hereditary, and Neonatal Diseases and Abnormalities; Skin and Connective Tissue Diseases
mesh:D006177	Gynecomastia	C17	Skin and Connective Tissue Diseases
omim:611783	Erythrocytosis, familial, 4	C15	Hemic and Lymphatic Diseases
omim:611431	Neurofibromatosis, type 1-like syndrome	C04; C10; C16	Neoplasms; Nervous system Diseases; Congenital, Hereditary, and Neonatal Diseases and Abnormalities
omim:166600	Osteopetrosis, autosomal dominant 2	C05	Musculoskeletal Diseases
omim:601238	Ataxia, cerebellar, Cayman type	C10; C23	Nervous system Diseases; Pathological Conditions, Signs and Symptoms
mesh:D001989	Bronchiolitis Obliterans	C08	Respiratory Tract Diseases
mesh:D004938	Esophageal Neoplasms	C04; C06	Neoplasms; Digestive System Diseases
omim:233650	Combined cellular and humoral immune defects with granulomas	C15; C20; C23	Hemic and Lymphatic Diseases; Immune System Diseases; Pathological Conditions, Signs and Symptoms
omim:611788	Aortic aneurysm, familial thoracic 6	C14	Cardiovascular Diseases
omim:609220	Bruck syndrome 2	C05; C23	Musculoskeletal Diseases; Pathological Conditions, Signs and Symptoms
mesh:D001991	Bronchitis	C08	Respiratory Tract Diseases
mesh:D001990	Bronchiolitis, Viral	C02; C08	Virus Diseases; Respiratory Tract Diseases
mesh:D001165	Arteriovenous Malformations	C14; C16	Cardiovascular Diseases; Congenital, Hereditary, and Neonatal Diseases and Abnormalities
mesh:D004941	Esophagitis	C06	Digestive System Diseases
mesh:D031901	Gestational Trophoblastic Neoplasms	C04; C13	Neoplasms; Female Urogenital Diseases and Pregnancy Complications
mesh:D004942	Esophagitis, Peptic	C06	Digestive System Diseases
mesh:D001164	Arteriovenous Fistula	C14; C16; C23	Cardiovascular Diseases; Congenital, Hereditary, and Neonatal Diseases and Abnormalities; Pathological Conditions, Signs and Symptoms
mesh:D001162	Arteriosclerosis Obliterans	C14	Cardiovascular Diseases
mesh:D007636	Keratoacanthoma	C17	Skin and Connective Tissue Diseases
mesh:D001161	Arteriosclerosis	C14	Cardiovascular Diseases
mesh:D010264	Paraplegia	C10; C23	Nervous system Diseases; Pathological Conditions, Signs and Symptoms
mesh:D007638	Keratoconjunctivitis Sicca	C11	Eye Diseases
omim:609227	Griscelli syndrome, type 3	C10; C17	Nervous system Diseases; Skin and Connective Tissue Diseases
mesh:D001997	Bronchopulmonary Dysplasia	C08; C16	Respiratory Tract Diseases; Congenital, Hereditary, and Neonatal Diseases and Abnormalities
omim:612042	Recombination rate QTL 1	NA	Unclassified
mesh:D007634	Keratitis	C11	Eye Diseases
mesh:D001169	Arthritis, Experimental	C05	Musculoskeletal Diseases
mesh:D018979	Myositis, Inclusion Body	C05; C10	Musculoskeletal Diseases; Nervous system Diseases
omim:225410	Ehlers-Danlos syndrome, type VIIC	C14; C15; C16; C17	Cardiovascular Diseases; Hemic and Lymphatic Diseases; Congenital, Hereditary, and Neonatal Diseases and Abnormalities; Skin and Connective Tissue Diseases
mesh:D001168	Arthritis	C05	Musculoskeletal Diseases
mesh:D001167	Arteritis	C14	Cardiovascular Diseases
omim:611771	Lipoprotein glomerulopathy	C12; C13	Male Urogenital Diseases; Female Urogenital Diseases and Pregnancy Complications
omim:268300	Roberts syndrome	C05; C07; C16	Musculoskeletal Diseases; Stomatognathic Diseases; Congenital, Hereditary, and Neonatal Diseases and Abnormalities
omim:612011	Celiac disease, susceptibility to, 13; celiac13	NA	Unclassified
omim:600625	Orofacial cleft 11	C07; C16	Stomatognathic Diseases; Congenital, Hereditary, and Neonatal Diseases and Abnormalities
omim:612016	Spinocerebellar ataxia, autosomal recessive 9	C10; C16	Nervous system Diseases; Congenital, Hereditary, and Neonatal Diseases and Abnormalities
omim:611775	Kawasaki disease, susceptibility to	NA	Unclassified
omim:612015	Congenital disorder of glycosylation, type In	C16; C18	Congenital, Hereditary, and Neonatal Diseases and Abnormalities; Nutritional and Metabolic Diseases
omim:611773	Angiopathy, hereditary, with nephropathy, aneurysms, and muscle cramps	C05; C10; C12; C13; C14; C23	Musculoskeletal Diseases; Nervous system Diseases; Male Urogenital Diseases; Female Urogenital Diseases and Pregnancy Complications; Cardiovascular Diseases; Pathological Conditions, Signs and Symptoms
mesh:D010229	Paracoccidioidomycosis	C01; C17	Bacterial Infections and Mycoses; Skin and Connective Tissue Diseases
mesh:D046768	Nesidioblastosis	C06	Digestive System Diseases
omim:611407	Cardiomyopathy, dilated, 1W	C14	Cardiovascular Diseases
omim:611777	Brugada syndrome 2	NA	Unclassified
omim:612018	Cataract, juvenile, with microcornea and glucosuria	C11; C12; C13; C16; C18	Eye Diseases; Male Urogenital Diseases; Female Urogenital Diseases and Pregnancy Complications; Congenital, Hereditary, and Neonatal Diseases and Abnormalities; Nutritional and Metabolic Diseases
omim:260400	Shwachman-Bodian-Diamond syndrome	C06; C15; C17; C18	Digestive System Diseases; Hemic and Lymphatic Diseases; Skin and Connective Tissue Diseases; Nutritional and Metabolic Diseases
mesh:D001195	Asbestosis	C08; C21	Respiratory Tract Diseases; Disorders of Environmental Origin
mesh:D007647	Kernicterus	C10; C15; C16; C18; C20; C23	Nervous system Diseases; Hemic and Lymphatic Diseases; Congenital, Hereditary, and Neonatal Diseases and Abnormalities; Nutritional and Metabolic Diseases; Immune System Diseases; Pathological Conditions, Signs and Symptoms
omim:300000	Opitz G syndrome, type I	C05; C06; C07; C09; C12; C13; C16	Musculoskeletal Diseases; Digestive System Diseases; Stomatognathic Diseases; Otorhinolaryngologic Diseases; Male Urogenital Diseases; Female Urogenital Diseases and Pregnancy Complications; Congenital, Hereditary, and Neonatal Diseases and Abnormalities
mesh:D010236	Paraganglioma, Extra-Adrenal	C04	Neoplasms
mesh:D010235	Paraganglioma	C04	Neoplasms
mesh:D010237	Paragonimiasis	C03	Parasitic Diseases
omim:300009	Dent disease	C12; C13; C16; C18; C23	Male Urogenital Diseases; Female Urogenital Diseases and Pregnancy Complications; Congenital, Hereditary, and Neonatal Diseases and Abnormalities; Nutritional and Metabolic Diseases; Pathological Conditions, Signs and Symptoms
mesh:D007640	Keratoconus	C11	Eye Diseases
mesh:D007644	Darier Disease	C16; C17	Congenital, Hereditary, and Neonatal Diseases and Abnormalities; Skin and Connective Tissue Diseases
mesh:D007645	Keratoderma, Palmoplantar	C16; C17	Congenital, Hereditary, and Neonatal Diseases and Abnormalities; Skin and Connective Tissue Diseases
mesh:D007642	Keratosis	C17	Skin and Connective Tissue Diseases
omim:300004	Proud syndrome	C10; C16; C23; F03	Nervous system Diseases; Congenital, Hereditary, and Neonatal Diseases and Abnormalities; Pathological Conditions, Signs and Symptoms; Mental Disorders
omim:180100	Retinitis pigmentosa-1	C11; C16	Eye Diseases; Congenital, Hereditary, and Neonatal Diseases and Abnormalities
omim:180105	Retinitis pigmentosa-10	C11; C16	Eye Diseases; Congenital, Hereditary, and Neonatal Diseases and Abnormalities
omim:180104	Retinitis pigmentosa-9	C11; C16	Eye Diseases; Congenital, Hereditary, and Neonatal Diseases and Abnormalities
omim:611762	Familial cold autoinflammatory syndrome 2	C16; C20	Congenital, Hereditary, and Neonatal Diseases and Abnormalities; Immune System Diseases
omim:276400	Ovarian response to FSH stimulation	NA	Unclassified
omim:119530	Cleft lip/palate, susceptibility to	C07; C16	Stomatognathic Diseases; Congenital, Hereditary, and Neonatal Diseases and Abnormalities
omim:175050	Juvenile polyposis/hereditary hemorrhagic telangiectasia syndrome	C04; C06; C14; C15; C16	Neoplasms; Digestive System Diseases; Cardiovascular Diseases; Hemic and Lymphatic Diseases; Congenital, Hereditary, and Neonatal Diseases and Abnormalities
omim:266200	Pyruvate kinase deficiency	C15; C16; C18	Hemic and Lymphatic Diseases; Congenital, Hereditary, and Neonatal Diseases and Abnormalities; Nutritional and Metabolic Diseases
omim:609200	Myotilinopathy	C05; C10; C14; C23	Musculoskeletal Diseases; Nervous system Diseases; Cardiovascular Diseases; Pathological Conditions, Signs and Symptoms
mesh:D004916	Erythromelalgia	C14	Cardiovascular Diseases
mesh:D004915	Leukemia, Erythroblastic, Acute	C04; C15	Neoplasms; Hemic and Lymphatic Diseases
omim:601214	Naxos disease	C14; C16; C17	Cardiovascular Diseases; Congenital, Hereditary, and Neonatal Diseases and Abnormalities; Skin and Connective Tissue Diseases
omim:147750	IVIC syndrome	C05; C09; C10; C11; C15; C16; C23	Musculoskeletal Diseases; Otorhinolaryngologic Diseases; Nervous system Diseases; Eye Diseases; Hemic and Lymphatic Diseases; Congenital, Hereditary, and Neonatal Diseases and Abnormalities; Pathological Conditions, Signs and Symptoms
mesh:D010245	Paralyses, Familial Periodic	C05; C10; C16; C18	Musculoskeletal Diseases; Nervous system Diseases; Congenital, Hereditary, and Neonatal Diseases and Abnormalities; Nutritional and Metabolic Diseases
mesh:D010243	Paralysis	C10; C23	Nervous system Diseases; Pathological Conditions, Signs and Symptoms
omim:112500	Brachydactyly, type A1	C05; C16	Musculoskeletal Diseases; Congenital, Hereditary, and Neonatal Diseases and Abnormalities
omim:300018	Dosage-sensitive sex reversal	C19; C23	Endocrine System Diseases; Pathological Conditions, Signs and Symptoms
omim:612020	Spastic paraplegia 39	C10; C23	Nervous system Diseases; Pathological Conditions, Signs and Symptoms
omim:611755	Leber congenital amaurosis 10	C10; C11; C16; C18	Nervous system Diseases; Eye Diseases; Congenital, Hereditary, and Neonatal Diseases and Abnormalities; Nutritional and Metabolic Diseases
omim:600649	CPT deficiency, hepatic, type II	C16; C18	Congenital, Hereditary, and Neonatal Diseases and Abnormalities; Nutritional and Metabolic Diseases
mesh:D008286	Malabsorption Syndromes	C06; C18	Digestive System Diseases; Nutritional and Metabolic Diseases
omim:600648	Nevus, epidermal, epidermolytic hyperkeratotic type	C04; C16; C17	Neoplasms; Congenital, Hereditary, and Neonatal Diseases and Abnormalities; Skin and Connective Tissue Diseases
mesh:D006130	Growth Disorders	C23	Pathological Conditions, Signs and Symptoms
mesh:D001935	Branchioma	C04	Neoplasms
omim:612079	Alopecia, neurologic defects, and endocrinopathy syndrome	C10; C17; C19; C23	Nervous system Diseases; Skin and Connective Tissue Diseases; Endocrine System Diseases; Pathological Conditions, Signs and Symptoms
omim:605462	Basal cell carcinoma, somatic	C04	Neoplasms
omim:612076	Hypouricemia, renal, 2	C05; C16; C18	Musculoskeletal Diseases; Congenital, Hereditary, and Neonatal Diseases and Abnormalities; Nutritional and Metabolic Diseases
mesh:D001941	Breast Diseases	C17	Skin and Connective Tissue Diseases
omim:612075	Mitochondrial DNA depletion syndrome, encephalomyopathic form, with renal tubulopathy	C05; C10; C12; C13; C18	Musculoskeletal Diseases; Nervous system Diseases; Male Urogenital Diseases; Female Urogenital Diseases and Pregnancy Complications; Nutritional and Metabolic Diseases
omim:133100	Erythrocytosis, familial	C15	Hemic and Lymphatic Diseases
mesh:D001943	Breast Neoplasms	C04; C17	Neoplasms; Skin and Connective Tissue Diseases
omim:612073	Mitochondrial DNA depletion syndrome, enceophalomyopathic form, with methylmalonic aciduria	C05; C10; C16; C18	Musculoskeletal Diseases; Nervous system Diseases; Congenital, Hereditary, and Neonatal Diseases and Abnormalities; Nutritional and Metabolic Diseases
mesh:D016574	Seasonal Affective Disorder	F03	Mental Disorders
mesh:D010291	Paresis	C10; C23	Nervous system Diseases; Pathological Conditions, Signs and Symptoms
mesh:D008288	Malaria	C03	Parasitic Diseases
omim:135300	Fibromatosis, gingival	C07; C16; C17	Stomatognathic Diseases; Congenital, Hereditary, and Neonatal Diseases and Abnormalities; Skin and Connective Tissue Diseases
mesh:D007669	Kidney Calculi	C12; C13; C23	Male Urogenital Diseases; Female Urogenital Diseases and Pregnancy Complications; Pathological Conditions, Signs and Symptoms
omim:602771	Muscular dystrophy, rigid spine, 1	C05; C10; C16	Musculoskeletal Diseases; Nervous system Diseases; Congenital, Hereditary, and Neonatal Diseases and Abnormalities
omim:600630	UV-sensitive syndrome	C04; C16; C17; C18	Neoplasms; Congenital, Hereditary, and Neonatal Diseases and Abnormalities; Skin and Connective Tissue Diseases; Nutritional and Metabolic Diseases
omim:602772	Retinitis pigmentosa-25	C11	Eye Diseases
mesh:D008275	Magnesium Deficiency	C18	Nutritional and Metabolic Diseases
omim:611742	Skin/hair/eye pigmentation 9, dark/light hair	C17	Skin and Connective Tissue Diseases
omim:268310	Robinow syndrome, autosomal recessive	C05; C16; C19; C23	Musculoskeletal Diseases; Congenital, Hereditary, and Neonatal Diseases and Abnormalities; Endocrine System Diseases; Pathological Conditions, Signs and Symptoms
mesh:D048909	Diabetes Complications	C19	Endocrine System Diseases
omim:605472	Usher syndrome, type IIC	C09; C10; C11; C16; C23	Otorhinolaryngologic Diseases; Nervous system Diseases; Eye Diseases; Congenital, Hereditary, and Neonatal Diseases and Abnormalities; Pathological Conditions, Signs and Symptoms
omim:600634	Pituitary adenoma, prolactin-secreting	C07	Stomatognathic Diseases
mesh:D016586	Granular Cell Tumor	C04	Neoplasms
mesh:D007676	Kidney Failure, Chronic	C12; C13	Male Urogenital Diseases; Female Urogenital Diseases and Pregnancy Complications
mesh:D016585	Vaginosis, Bacterial	C01; C13	Bacterial Infections and Mycoses; Female Urogenital Diseases and Pregnancy Complications
mesh:D007675	Kidney Failure, Acute	C12; C13	Male Urogenital Diseases; Female Urogenital Diseases and Pregnancy Complications
omim:605479	Cholestasis, benign recurrent intrahepatic, 2	C06	Digestive System Diseases
mesh:D016582	Leukemia, Feline	C02; C04; C22	Virus Diseases; Neoplasms; Animal Diseases
mesh:D020642	Acatalasia	C16; C18	Congenital, Hereditary, and Neonatal Diseases and Abnormalities; Nutritional and Metabolic Diseases
mesh:D016584	Panic Disorder	F03	Mental Disorders
mesh:D007674	Kidney Diseases	C12; C13	Male Urogenital Diseases; Female Urogenital Diseases and Pregnancy Complications
mesh:D012400	Rotavirus Infections	C02	Virus Diseases
mesh:D001913	Bowen's Disease	C04	Neoplasms
omim:119500	Popliteal pterygium syndrome	C05; C07; C12; C13; C16; C17	Musculoskeletal Diseases; Stomatognathic Diseases; Male Urogenital Diseases; Female Urogenital Diseases and Pregnancy Complications; Congenital, Hereditary, and Neonatal Diseases and Abnormalities; Skin and Connective Tissue Diseases
omim:600669	Epilepsy, generalized idiopathic	C10	Nervous system Diseases
mesh:D007680	Kidney Neoplasms	C04; C12; C13	Neoplasms; Male Urogenital Diseases; Female Urogenital Diseases and Pregnancy Complications
mesh:D001919	Bradycardia	C14; C23	Cardiovascular Diseases; Pathological Conditions, Signs and Symptoms
mesh:D001157	Arterial Occlusive Diseases	C14	Cardiovascular Diseases
omim:612052	Lung cancer susceptibility 2	NA	Unclassified
mesh:D001922	Brain Abscess	C01; C10	Bacterial Infections and Mycoses; Nervous system Diseases
mesh:D010279	Parathyroid Diseases	C19	Endocrine System Diseases
omim:611722	Krabbe disease, atypical	C10; C16; C18	Nervous system Diseases; Congenital, Hereditary, and Neonatal Diseases and Abnormalities; Nutritional and Metabolic Diseases
omim:611721	Combined SAP deficiency	C10; C16; C18	Nervous system Diseases; Congenital, Hereditary, and Neonatal Diseases and Abnormalities; Nutritional and Metabolic Diseases
omim:611726	Epilepsy, progressive myoclonic 3	C10	Nervous system Diseases
omim:600652	Deafness, autosomal dominant 4	C07; C09; C10; C23	Stomatognathic Diseases; Otorhinolaryngologic Diseases; Nervous system Diseases; Pathological Conditions, Signs and Symptoms
omim:246700	Chylomicron retention disease	C06; C16; C18	Digestive System Diseases; Congenital, Hereditary, and Neonatal Diseases and Abnormalities; Nutritional and Metabolic Diseases
omim:612067	Dystonia 16	C10; C23	Nervous system Diseases; Pathological Conditions, Signs and Symptoms
mesh:D018908	Muscle Weakness	C05; C10; C23	Musculoskeletal Diseases; Nervous system Diseases; Pathological Conditions, Signs and Symptoms
omim:612069	Amyotrophic lateral sclerosis 10	C10	Nervous system Diseases
mesh:D001929	Brain Edema	C10	Nervous system Diseases
mesh:D007690	Polycystic Kidney Diseases	C12; C13	Male Urogenital Diseases; Female Urogenital Diseases and Pregnancy Complications
mesh:D003409	Congenital Hypothyroidism	C05; C16; C19	Musculoskeletal Diseases; Congenital, Hereditary, and Neonatal Diseases and Abnormalities; Endocrine System Diseases
mesh:D001927	Brain Diseases	C10	Nervous system Diseases
mesh:D001145	Arrhythmias, Cardiac	C14; C23	Cardiovascular Diseases; Pathological Conditions, Signs and Symptoms
mesh:D018917	Optic Neuropathy, Ischemic	C10; C11; C14	Nervous system Diseases; Eye Diseases; Cardiovascular Diseases
mesh:D001932	Brain Neoplasms	C04; C10	Neoplasms; Nervous system Diseases
mesh:D003414	Crigler-Najjar Syndrome	C16; C18	Congenital, Hereditary, and Neonatal Diseases and Abnormalities; Nutritional and Metabolic Diseases
mesh:D010282	Parathyroid Neoplasms	C04; C19	Neoplasms; Endocrine System Diseases
mesh:D001930	Brain Injuries	C10; C21	Nervous system Diseases; Disorders of Environmental Origin
mesh:D010283	Paratuberculosis	C01; C22	Bacterial Infections and Mycoses; Animal Diseases
omim:611718	Hypomagnesemia 4, renal	C18	Nutritional and Metabolic Diseases
omim:611719	Combined oxidative phosphorylation deficiency 5	C18	Nutritional and Metabolic Diseases
mesh:D003410	Cri-du-Chat Syndrome	C10; C16	Nervous system Diseases; Congenital, Hereditary, and Neonatal Diseases and Abnormalities
mesh:D013966	Thyroiditis	C19	Endocrine System Diseases
mesh:D013967	Thyroiditis, Autoimmune	C19; C20	Endocrine System Diseases; Immune System Diseases
omim:146255	Hypoparathyroidism, sensorineural deafness, and renal dysplasia	C09; C10; C12; C13; C19; C23	Otorhinolaryngologic Diseases; Nervous system Diseases; Male Urogenital Diseases; Female Urogenital Diseases and Pregnancy Complications; Endocrine System Diseases; Pathological Conditions, Signs and Symptoms
mesh:D013964	Thyroid Neoplasms	C04; C19	Neoplasms; Endocrine System Diseases
omim:204000	Leber congenital amaurosis 1	C10; C11; C16; C18	Nervous system Diseases; Eye Diseases; Congenital, Hereditary, and Neonatal Diseases and Abnormalities; Nutritional and Metabolic Diseases
omim:300069	Cardiomyopathy, dilated, 3A	C14	Cardiovascular Diseases
omim:604379	Hypotrichosis, total, Mari type	C17	Skin and Connective Tissue Diseases
mesh:D003424	Crohn Disease	C06	Digestive System Diseases
omim:604377	Cardioencephalomyopathy, fatal infantile, due to cytochrome c oxidase deficiency	C14	Cardiovascular Diseases
omim:209950	BCG and salmonella infection, disseminated	C01; C20	Bacterial Infections and Mycoses; Immune System Diseases
mesh:D018901	Peroxisomal Disorders	C10; C16; C18	Nervous system Diseases; Congenital, Hereditary, and Neonatal Diseases and Abnormalities; Nutritional and Metabolic Diseases
mesh:D018902	Chondrodysplasia Punctata, Rhizomelic	C05; C16; C18	Musculoskeletal Diseases; Congenital, Hereditary, and Neonatal Diseases and Abnormalities; Nutritional and Metabolic Diseases
omim:604370	Adenocarcinoma, ovarian, somatic	C04; C13; C17; C19	Neoplasms; Female Urogenital Diseases and Pregnancy Complications; Skin and Connective Tissue Diseases; Endocrine System Diseases
omim:259100	Cranioosteoarthropathy	C05	Musculoskeletal Diseases
mesh:D013959	Thyroid Diseases	C19	Endocrine System Diseases
omim:415000	Azoospermia	C12	Male Urogenital Diseases
mesh:D013971	Thyrotoxicosis	C19	Endocrine System Diseases
omim:123700	Cutis laxa, AD	C16; C17	Congenital, Hereditary, and Neonatal Diseases and Abnormalities; Skin and Connective Tissue Diseases
mesh:D006106	Granulosa Cell Tumor	C04; C13; C19	Neoplasms; Female Urogenital Diseases and Pregnancy Complications; Endocrine System Diseases
omim:191390	Ulcerative colitis, susceptibility to	C06	Digestive System Diseases
omim:604387	Nephronophthisis, adolescent	C06; C11; C12; C13; C16	Digestive System Diseases; Eye Diseases; Male Urogenital Diseases; Female Urogenital Diseases and Pregnancy Complications; Congenital, Hereditary, and Neonatal Diseases and Abnormalities
mesh:D017674	Hypophosphatemia	C18	Nutritional and Metabolic Diseases
mesh:D006105	Granulomatous Disease, Chronic	C15; C16; C20	Hemic and Lymphatic Diseases; Congenital, Hereditary, and Neonatal Diseases and Abnormalities; Immune System Diseases
mesh:D017676	Lichen Planus, Oral	C07; C17	Stomatognathic Diseases; Skin and Connective Tissue Diseases
mesh:D006101	Granuloma, Giant Cell	C05; C07; C23	Musculoskeletal Diseases; Stomatognathic Diseases; Pathological Conditions, Signs and Symptoms
omim:266265	Congenital disorder of glycosylation, type IIc	C16; C18	Congenital, Hereditary, and Neonatal Diseases and Abnormalities; Nutritional and Metabolic Diseases
omim:165550	Optic nerve hypoplasia	C10; C11	Nervous system Diseases; Eye Diseases
mesh:D055036	Campomelic Dysplasia	C05; C16	Musculoskeletal Diseases; Congenital, Hereditary, and Neonatal Diseases and Abnormalities
mesh:D001907	Boutonneuse Fever	C01	Bacterial Infections and Mycoses
omim:611705	Myopathy, early-onset, with fatal cardiomyopathy	C05; C10; C14	Musculoskeletal Diseases; Nervous system Diseases; Cardiovascular Diseases
omim:300071	Night blindness, congenital stationary, X-linked, type 2A	C11	Eye Diseases
mesh:D055031	Primary Graft Dysfunction	C14; C23	Cardiovascular Diseases; Pathological Conditions, Signs and Symptoms
omim:300087	X-inactivation, familial skewed	NA	Unclassified
mesh:D013945	Thymoma	C04; C15	Neoplasms; Hemic and Lymphatic Diseases
omim:300088	Epilepsy, female-restricted, with mental retardation	C10; C23; F03	Nervous system Diseases; Pathological Conditions, Signs and Symptoms; Mental Disorders
mesh:D017689	Polydactyly	C05; C16	Musculoskeletal Diseases; Congenital, Hereditary, and Neonatal Diseases and Abnormalities
omim:601283	Diabetes mellitus, noninsulin-dependent 1	C18; C19	Nutritional and Metabolic Diseases; Endocrine System Diseases
mesh:D003449	Cryoglobulinemia	C14; C15; C20	Cardiovascular Diseases; Hemic and Lymphatic Diseases; Immune System Diseases
mesh:D006111	Graves Disease	C11; C19; C20	Eye Diseases; Endocrine System Diseases; Immune System Diseases
mesh:D017682	Myocardial Stunning	C14	Cardiovascular Diseases
mesh:D017681	Hypereosinophilic Syndrome	C15	Hemic and Lymphatic Diseases
omim:604356	Duane retraction syndrome 2	C23	Pathological Conditions, Signs and Symptoms
omim:310700	Nystagmus 1, congenital, X-linked	C10; C11; C16	Nervous system Diseases; Eye Diseases; Congenital, Hereditary, and Neonatal Diseases and Abnormalities
omim:604352	Convulsions, familial febrile, 4	C10	Nervous system Diseases
omim:250250	Cartilage-hair hypoplasia	C05	Musculoskeletal Diseases
mesh:D055008	Anthracosis	C08	Respiratory Tract Diseases
omim:217090	Conjunctivitis, ligneous	C11	Eye Diseases
omim:219100	Cutis laxa, autosomal recessive	C16; C17	Congenital, Hereditary, and Neonatal Diseases and Abnormalities; Skin and Connective Tissue Diseases
omim:601286	Cataract, nonnuclear polymorphic congenital	C11	Eye Diseases
omim:601285	Deleted in split-hand/split-foot 1 region	NA	Unclassified
omim:601287	Muscular dystrophy, limb-girdle, type 2F	C05; C10; C16	Musculoskeletal Diseases; Nervous system Diseases; Congenital, Hereditary, and Neonatal Diseases and Abnormalities
mesh:D003453	Cryptococcosis	C01	Bacterial Infections and Mycoses
mesh:D013953	Thymus Neoplasms	C04; C15	Neoplasms; Hemic and Lymphatic Diseases
omim:228960	High molecular weight kininogen deficiency	C15	Hemic and Lymphatic Diseases
mesh:D013166	Spondylitis	C01; C05	Bacterial Infections and Mycoses; Musculoskeletal Diseases
mesh:D013167	Spondylitis, Ankylosing	C05	Musculoskeletal Diseases
mesh:D003457	Cryptosporidiosis	C03; C06; C22	Parasitic Diseases; Digestive System Diseases; Animal Diseases
mesh:D017696	Myopathies, Nemaline	C05; C10	Musculoskeletal Diseases; Nervous system Diseases
mesh:D017699	Pelvic Pain	C23	Pathological Conditions, Signs and Symptoms
mesh:D003456	Cryptorchidism	C12; C16; C19	Male Urogenital Diseases; Congenital, Hereditary, and Neonatal Diseases and Abnormalities; Endocrine System Diseases
mesh:D013163	Splenomegaly	C23	Pathological Conditions, Signs and Symptoms
omim:266280	RAPADILINO syndrome	C05; C07; C16; C21; C23	Musculoskeletal Diseases; Stomatognathic Diseases; Congenital, Hereditary, and Neonatal Diseases and Abnormalities; Disorders of Environmental Origin; Pathological Conditions, Signs and Symptoms
mesh:D055013	Osteoarthritis, Spine	C05	Musculoskeletal Diseases
omim:604360	Spastic paraplegia-11	C10; C23	Nervous system Diseases; Pathological Conditions, Signs and Symptoms
omim:162100	Amyotrophy, hereditary neuralgic	C10	Nervous system Diseases
omim:259900	Hyperoxaluria, primary, type 1	C12; C13; C16; C18	Male Urogenital Diseases; Female Urogenital Diseases and Pregnancy Complications; Congenital, Hereditary, and Neonatal Diseases and Abnormalities; Nutritional and Metabolic Diseases
omim:217080	Jalili syndrome	C07; C11; C16	Stomatognathic Diseases; Eye Diseases; Congenital, Hereditary, and Neonatal Diseases and Abnormalities
omim:308930	Leigh syndrome, X-linked	C10; C16; C18	Nervous system Diseases; Congenital, Hereditary, and Neonatal Diseases and Abnormalities; Nutritional and Metabolic Diseases
mesh:D051556	Hyperbilirubinemia, Neonatal	C16; C23	Congenital, Hereditary, and Neonatal Diseases and Abnormalities; Pathological Conditions, Signs and Symptoms
mesh:D055847	Lynch Syndrome II	C04; C16	Neoplasms; Congenital, Hereditary, and Neonatal Diseases and Abnormalities
omim:300029	Retinitis pigmentosa-3	C11; C16	Eye Diseases; Congenital, Hereditary, and Neonatal Diseases and Abnormalities
omim:228930	Fuhrmann syndrome	C05; C16	Musculoskeletal Diseases; Congenital, Hereditary, and Neonatal Diseases and Abnormalities
mesh:D013923	Thromboembolism	C14	Cardiovascular Diseases
mesh:D013119	Spinal Cord Injuries	C10; C21	Nervous system Diseases; Disorders of Environmental Origin
mesh:D013922	Thrombocytosis	C15	Hemic and Lymphatic Diseases
mesh:D013921	Thrombocytopenia	C15	Hemic and Lymphatic Diseases
mesh:D013118	Spinal Cord Diseases	C10	Nervous system Diseases
mesh:D013117	Spinal Cord Compression	C10; C21	Nervous system Diseases; Disorders of Environmental Origin
mesh:D013920	Thrombocythemia, Essential	C15	Hemic and Lymphatic Diseases
mesh:D013915	Thrombasthenia	C15; C16	Hemic and Lymphatic Diseases; Congenital, Hereditary, and Neonatal Diseases and Abnormalities
mesh:D013919	Thromboangiitis Obliterans	C14	Cardiovascular Diseases
omim:156550	Kniest dysplasia	C05; C16; C19	Musculoskeletal Diseases; Congenital, Hereditary, and Neonatal Diseases and Abnormalities; Endocrine System Diseases
mesh:D013103	Spherocytosis, Hereditary	C15; C16	Hemic and Lymphatic Diseases; Congenital, Hereditary, and Neonatal Diseases and Abnormalities
mesh:D013106	Sphingolipidoses	C10; C16; C18	Nervous system Diseases; Congenital, Hereditary, and Neonatal Diseases and Abnormalities; Nutritional and Metabolic Diseases
omim:146200	Hypocalcemia, autosomal dominant	C19	Endocrine System Diseases
mesh:D013924	Thrombophlebitis	C14	Cardiovascular Diseases
mesh:D013927	Thrombosis	C14	Cardiovascular Diseases
omim:233690	Chronic granulomatous disease, autosomal, due to deficiency of CYBA	C15; C16; C20	Hemic and Lymphatic Diseases; Congenital, Hereditary, and Neonatal Diseases and Abnormalities; Immune System Diseases
omim:601277	Ichthyosis, lamellar 2	C16; C17	Congenital, Hereditary, and Neonatal Diseases and Abnormalities; Skin and Connective Tissue Diseases
omim:612004	Thrombocytopenia 4	C15	Hemic and Lymphatic Diseases
mesh:D000419	Albuminuria	C12; C13; C23	Male Urogenital Diseases; Female Urogenital Diseases and Pregnancy Complications; Pathological Conditions, Signs and Symptoms
mesh:D013132	Spinocerebellar Degenerations	C10; C16	Nervous system Diseases; Congenital, Hereditary, and Neonatal Diseases and Abnormalities
mesh:D005494	Folic Acid Deficiency	C18	Nutritional and Metabolic Diseases
mesh:D003480	Cushing Syndrome	C19	Endocrine System Diseases
mesh:D003483	Cutis Laxa	C16; C17	Congenital, Hereditary, and Neonatal Diseases and Abnormalities; Skin and Connective Tissue Diseases
omim:604393	Leber congenital amaurosis 4	C10; C11; C16; C18	Nervous system Diseases; Eye Diseases; Congenital, Hereditary, and Neonatal Diseases and Abnormalities; Nutritional and Metabolic Diseases
omim:604391	Ataxia-telangiectasia-like disorder	C10; C14; C16; C18; C20	Nervous system Diseases; Cardiovascular Diseases; Congenital, Hereditary, and Neonatal Diseases and Abnormalities; Nutritional and Metabolic Diseases; Immune System Diseases
mesh:D008708	Methemoglobinemia	C15	Hemic and Lymphatic Diseases
mesh:D005489	Focal Dermal Hypoplasia	C05; C16; C17	Musculoskeletal Diseases; Congenital, Hereditary, and Neonatal Diseases and Abnormalities; Skin and Connective Tissue Diseases
omim:110450	Blood group, Colton	C15	Hemic and Lymphatic Diseases
mesh:D053713	Azoospermia	C12	Male Urogenital Diseases
mesh:D005483	Flushing	C23	Pathological Conditions, Signs and Symptoms
mesh:D000402	Airway Obstruction	C08	Respiratory Tract Diseases
omim:300055	Mental retardation, X-linked, syndromic 13	C10; C12; C13; C16; F03	Nervous system Diseases; Male Urogenital Diseases; Female Urogenital Diseases and Pregnancy Complications; Congenital, Hereditary, and Neonatal Diseases and Abnormalities; Mental Disorders
omim:211600	Cholestasis, progressive familial intrahepatic 1	C06	Digestive System Diseases
mesh:D019150	Neuroaxonal Dystrophies	C10	Nervous system Diseases
omim:603358	GRACILE syndrome	C06; C13; C16; C18; C23	Digestive System Diseases; Female Urogenital Diseases and Pregnancy Complications; Congenital, Hereditary, and Neonatal Diseases and Abnormalities; Nutritional and Metabolic Diseases; Pathological Conditions, Signs and Symptoms
omim:264070	Hyperphenylalaninemia, BH4-deficient, D	C16; C18	Congenital, Hereditary, and Neonatal Diseases and Abnormalities; Nutritional and Metabolic Diseases
omim:182212	Shprintzen-Goldberg syndrome	C05; C16	Musculoskeletal Diseases; Congenital, Hereditary, and Neonatal Diseases and Abnormalities
omim:610992	Phosphoserine aminotransferase deficiency	C05; C10; C16; C18; C23	Musculoskeletal Diseases; Nervous system Diseases; Congenital, Hereditary, and Neonatal Diseases and Abnormalities; Nutritional and Metabolic Diseases; Pathological Conditions, Signs and Symptoms
mesh:D000567	Amelogenesis Imperfecta	C07; C16	Stomatognathic Diseases; Congenital, Hereditary, and Neonatal Diseases and Abnormalities
mesh:D000568	Amenorrhea	C23	Pathological Conditions, Signs and Symptoms
mesh:D009190	Myelodysplastic Syndromes	C15	Hemic and Lymphatic Diseases
mesh:D016720	Pneumocystis Infections	C01	Bacterial Infections and Mycoses
mesh:D000564	Ameloblastoma	C04	Neoplasms
omim:131760	Epidermolysis bullosa simplex, Dowling-Meara type	C16; C17	Congenital, Hereditary, and Neonatal Diseases and Abnormalities; Skin and Connective Tissue Diseases
mesh:D009196	Myeloproliferative Disorders	C15	Hemic and Lymphatic Diseases
mesh:D003294	Seizures, Febrile	C10	Nervous system Diseases
mesh:D014456	Ulcer	C23	Pathological Conditions, Signs and Symptoms
mesh:D005600	Fragile X Syndrome	C10; C16	Nervous system Diseases; Congenital, Hereditary, and Neonatal Diseases and Abnormalities
omim:248250	Hypomagnesemia, primary	C12; C13; C18	Male Urogenital Diseases; Female Urogenital Diseases and Pregnancy Complications; Nutritional and Metabolic Diseases
mesh:D019066	Facies	C23	Pathological Conditions, Signs and Symptoms
omim:174500	Polydactyly, preaxial type II	C05; C16	Musculoskeletal Diseases; Congenital, Hereditary, and Neonatal Diseases and Abnormalities
mesh:D052245	Usher Syndromes	C09; C10; C11; C16; C23	Otorhinolaryngologic Diseases; Nervous system Diseases; Eye Diseases; Congenital, Hereditary, and Neonatal Diseases and Abnormalities; Pathological Conditions, Signs and Symptoms
mesh:D053529	Leukokeratosis, Hereditary Mucosal	C16; C17	Congenital, Hereditary, and Neonatal Diseases and Abnormalities; Skin and Connective Tissue Diseases
omim:131750	Epidermolysis bullosa dystrophica, AD	C16; C17	Congenital, Hereditary, and Neonatal Diseases and Abnormalities; Skin and Connective Tissue Diseases
omim:224410	Dyssegmental dysplasia, Silverman-Handmaker type	C05; C10; C16; C19	Musculoskeletal Diseases; Nervous system Diseases; Congenital, Hereditary, and Neonatal Diseases and Abnormalities; Endocrine System Diseases
omim:201450	Acyl-CoA dehydrogenase, medium chain, deficiency of	C16; C18	Congenital, Hereditary, and Neonatal Diseases and Abnormalities; Nutritional and Metabolic Diseases
mesh:D000550	Amblyopia	C10; C11; C23	Nervous system Diseases; Eye Diseases; Pathological Conditions, Signs and Symptoms
mesh:D016715	Proteus Syndrome	C04; C05; C16	Neoplasms; Musculoskeletal Diseases; Congenital, Hereditary, and Neonatal Diseases and Abnormalities
mesh:D019851	Thrombophilia	C15	Hemic and Lymphatic Diseases
omim:608799	Congenital disorder of glycosylation, type Ie	C16; C18	Congenital, Hereditary, and Neonatal Diseases and Abnormalities; Nutritional and Metabolic Diseases
mesh:D015518	Rett Syndrome	C10; C16; F03	Nervous system Diseases; Congenital, Hereditary, and Neonatal Diseases and Abnormalities; Mental Disorders
mesh:D003286	Contracture	C05	Musculoskeletal Diseases
mesh:D009182	Mycosis Fungoides	C04; C15; C20	Neoplasms; Hemic and Lymphatic Diseases; Immune System Diseases
mesh:D019052	Depression, Postpartum	C13; F03	Female Urogenital Diseases and Pregnancy Complications; Mental Disorders
omim:141500	Hemiplegic migraine, familial	C10	Nervous system Diseases
mesh:D011081	Polychondritis, Relapsing	C05; C17	Musculoskeletal Diseases; Skin and Connective Tissue Diseases
mesh:D005621	Friedreich Ataxia	C10; C16; C18	Nervous system Diseases; Congenital, Hereditary, and Neonatal Diseases and Abnormalities; Nutritional and Metabolic Diseases
mesh:D011085	Polycystic Ovary Syndrome	C04; C13; C19	Neoplasms; Female Urogenital Diseases and Pregnancy Complications; Endocrine System Diseases
mesh:D028243	Cerebral Amyloid Angiopathy, Familial	C10; C14; C16; C18	Nervous system Diseases; Cardiovascular Diseases; Congenital, Hereditary, and Neonatal Diseases and Abnormalities; Nutritional and Metabolic Diseases
mesh:D011086	Polycythemia	C15	Hemic and Lymphatic Diseases
mesh:D011087	Polycythemia Vera	C15	Hemic and Lymphatic Diseases
omim:308990	Proteinuria, low molecular weight, with hypercalciuric nephrocalcinosis	C12; C13; C18; C23	Male Urogenital Diseases; Female Urogenital Diseases and Pregnancy Complications; Nutritional and Metabolic Diseases; Pathological Conditions, Signs and Symptoms
omim:603373	Hyperthyroidism, familial gestational	C19	Endocrine System Diseases
omim:201460	Acyl-CoA dehydrogenase, long chain, deficiency of	C16; C18	Congenital, Hereditary, and Neonatal Diseases and Abnormalities; Nutritional and Metabolic Diseases
mesh:D009175	Mycoplasma Infections	C01	Bacterial Infections and Mycoses
mesh:D014435	Typhoid Fever	C01	Bacterial Infections and Mycoses
mesh:D016706	Still's Disease, Adult-Onset	C05; C17; C20	Musculoskeletal Diseases; Skin and Connective Tissue Diseases; Immune System Diseases
mesh:D019043	Vascular Neoplasms	C04; C14	Neoplasms; Cardiovascular Diseases
mesh:D050197	Atherosclerosis	C14	Cardiovascular Diseases
omim:606437	Myokymia with neonatal epilepsy	C10; C23	Nervous system Diseases; Pathological Conditions, Signs and Symptoms
omim:606438	Huntington disease-like 2	C10; C16; F03	Nervous system Diseases; Congenital, Hereditary, and Neonatal Diseases and Abnormalities; Mental Disorders
mesh:D019048	Prostatic Intraepithelial Neoplasia	C04	Neoplasms
mesh:D019871	Dyskeratosis Congenita	C16; C17	Congenital, Hereditary, and Neonatal Diseases and Abnormalities; Skin and Connective Tissue Diseases
omim:201470	Acyl-CoA dehydrogenase, short-chain, deficiency of	C16; C18	Congenital, Hereditary, and Neonatal Diseases and Abnormalities; Nutritional and Metabolic Diseases
mesh:D017824	Bone Cysts, Aneurysmal	C04; C05	Neoplasms; Musculoskeletal Diseases
mesh:D005633	Fructose Intolerance	C16; C18	Congenital, Hereditary, and Neonatal Diseases and Abnormalities; Nutritional and Metabolic Diseases
mesh:D009165	Mycobacterium Infections, Atypical	C01	Bacterial Infections and Mycoses
mesh:D017825	Canavan Disease	C10; C16	Nervous system Diseases; Congenital, Hereditary, and Neonatal Diseases and Abnormalities
mesh:D009164	Mycobacterium Infections	C01	Bacterial Infections and Mycoses
omim:201475	VLCAD deficiency	C16; C18	Congenital, Hereditary, and Neonatal Diseases and Abnormalities; Nutritional and Metabolic Diseases
mesh:D017827	Machado-Joseph Disease	C10; C16	Nervous system Diseases; Congenital, Hereditary, and Neonatal Diseases and Abnormalities
omim:607598	Lethal congenital contractural syndrome 2	C05; C10; C11; C12; C13; C16; C21; C23	Musculoskeletal Diseases; Nervous system Diseases; Eye Diseases; Male Urogenital Diseases; Female Urogenital Diseases and Pregnancy Complications; Congenital, Hereditary, and Neonatal Diseases and Abnormalities; Disorders of Environmental Origin; Pathological Conditions, Signs and Symptoms
mesh:D053565	Hypercalciuria	C23	Pathological Conditions, Signs and Symptoms
omim:607595	Brain small vessel disease with Axenfeld-Rieger anomaly	C10; C14; C23	Nervous system Diseases; Cardiovascular Diseases; Pathological Conditions, Signs and Symptoms
omim:607594	ICOS deficiency	C20	Immune System Diseases
mesh:D053560	Ichthyosis Bullosa of Siemens	C16; C17	Congenital, Hereditary, and Neonatal Diseases and Abnormalities; Skin and Connective Tissue Diseases
mesh:D009669	Nose Neoplasms	C04; C05; C08; C09	Neoplasms; Musculoskeletal Diseases; Respiratory Tract Diseases; Otorhinolaryngologic Diseases
mesh:D009157	Myasthenia Gravis	C10; C20	Nervous system Diseases; Immune System Diseases
mesh:D008531	Megacolon	C06	Digestive System Diseases
omim:609814	Complement factor H deficiency	C20	Immune System Diseases
mesh:D028227	Amyloid Neuropathies, Familial	C10; C16; C18	Nervous system Diseases; Congenital, Hereditary, and Neonatal Diseases and Abnormalities; Nutritional and Metabolic Diseases
mesh:D005645	Fucosidosis	C10; C16; C18	Nervous system Diseases; Congenital, Hereditary, and Neonatal Diseases and Abnormalities; Nutritional and Metabolic Diseases
omim:609812	Maturity-onset diabetes of the young, type VIII	C06; C18; C19	Digestive System Diseases; Nutritional and Metabolic Diseases; Endocrine System Diseases
omim:609813	Spondylocostal dysostosis, autosomal recessive 3	C05	Musculoskeletal Diseases
mesh:D053559	Corneal Dystrophy, Juvenile Epithelial of Meesmann	C11; C16	Eye Diseases; Congenital, Hereditary, and Neonatal Diseases and Abnormalities
mesh:D028226	Amyloidosis, Familial	C16; C18	Congenital, Hereditary, and Neonatal Diseases and Abnormalities; Nutritional and Metabolic Diseases
omim:125350	Failure of tooth eruption, primary	C07	Stomatognathic Diseases
omim:142680	Periodic fever, familial	C20; C23	Immune System Diseases; Pathological Conditions, Signs and Symptoms
mesh:D008546	Melanoma, Experimental	C04	Neoplasms
mesh:D008545	Melanoma	C04	Neoplasms
mesh:D011842	Radicular Cyst	C04; C05; C07	Neoplasms; Musculoskeletal Diseases; Stomatognathic Diseases
mesh:D019896	alpha 1-Antitrypsin Deficiency	C17	Skin and Connective Tissue Diseases
mesh:D000592	Amino Acid Metabolism, Inborn Errors	C16; C18	Congenital, Hereditary, and Neonatal Diseases and Abnormalities; Nutritional and Metabolic Diseases
mesh:D017887	Ossification of Posterior Longitudinal Ligament	C05; C23	Musculoskeletal Diseases; Pathological Conditions, Signs and Symptoms
mesh:D017889	Exfoliation Syndrome	C11	Eye Diseases
omim:193530	Weyers acrodental dysostosis	C05; C07; C16	Musculoskeletal Diseases; Stomatognathic Diseases; Congenital, Hereditary, and Neonatal Diseases and Abnormalities
omim:238970	Hyperornithinemia-hyperammonemia-homocitrullinemia syndrome	C10; C16; C18; C23	Nervous system Diseases; Congenital, Hereditary, and Neonatal Diseases and Abnormalities; Nutritional and Metabolic Diseases; Pathological Conditions, Signs and Symptoms
mesh:D013180	Sprains and Strains	C21	Disorders of Environmental Origin
omim:265100	Pulmonary alveolar microlithiasis	C08; C23	Respiratory Tract Diseases; Pathological Conditions, Signs and Symptoms
omim:193510	Waardenburg syndrome, type IIA	C16	Congenital, Hereditary, and Neonatal Diseases and Abnormalities
omim:606482	Charcot-Marie-Tooth disease, dominant intermediate B	C10; C16	Nervous system Diseases; Congenital, Hereditary, and Neonatal Diseases and Abnormalities
mesh:D009134	Muscular Atrophy, Spinal	C10	Nervous system Diseases
mesh:D009135	Muscular Diseases	C05; C10	Musculoskeletal Diseases; Nervous system Diseases
mesh:D009136	Muscular Dystrophies	C05; C10; C16	Musculoskeletal Diseases; Nervous system Diseases; Congenital, Hereditary, and Neonatal Diseases and Abnormalities
mesh:D009139	Musculoskeletal Abnormalities	C05; C16	Musculoskeletal Diseases; Congenital, Hereditary, and Neonatal Diseases and Abnormalities
omim:203290	Albinism, brown	C11; C16; C17; C18	Eye Diseases; Congenital, Hereditary, and Neonatal Diseases and Abnormalities; Skin and Connective Tissue Diseases; Nutritional and Metabolic Diseases
omim:134610	Familial Mediterranean fever, AD	C16; C20	Congenital, Hereditary, and Neonatal Diseases and Abnormalities; Immune System Diseases
omim:236700	McKusick-Kaufman syndrome	C05; C13; C14; C16	Musculoskeletal Diseases; Female Urogenital Diseases and Pregnancy Complications; Cardiovascular Diseases; Congenital, Hereditary, and Neonatal Diseases and Abnormalities
mesh:D009133	Muscular Atrophy	C10; C23	Nervous system Diseases; Pathological Conditions, Signs and Symptoms
omim:604229	Peters anomaly	C11; C16	Eye Diseases; Congenital, Hereditary, and Neonatal Diseases and Abnormalities
mesh:D005660	Funnel Chest	C05; C16	Musculoskeletal Diseases; Congenital, Hereditary, and Neonatal Diseases and Abnormalities
mesh:D011041	Poisoning	C21	Disorders of Environmental Origin
mesh:D054685	Lymphoma, Primary Effusion	C04; C15; C20	Neoplasms; Hemic and Lymphatic Diseases; Immune System Diseases
omim:193500	Waardenburg syndrome, type I	C16	Congenital, Hereditary, and Neonatal Diseases and Abnormalities
omim:256100	Nephronophthisis, juvenile	C12; C13; C15; C23	Male Urogenital Diseases; Female Urogenital Diseases and Pregnancy Complications; Hemic and Lymphatic Diseases; Pathological Conditions, Signs and Symptoms
mesh:D008527	Medulloblastoma	C04	Neoplasms
mesh:D019080	Cafe-au-Lait Spots	C17; C23	Skin and Connective Tissue Diseases; Pathological Conditions, Signs and Symptoms
mesh:D009123	Muscle Hypotonia	C10; C23	Nervous system Diseases; Pathological Conditions, Signs and Symptoms
mesh:D019082	Smith-Lemli-Opitz Syndrome	C16; C18	Congenital, Hereditary, and Neonatal Diseases and Abnormalities; Nutritional and Metabolic Diseases
omim:609820	Erythrocytosis, familial, 3	C15	Hemic and Lymphatic Diseases
omim:308940	Leiomyomatosis, diffuse, with Alport syndrome	C04; C06; C12; C13	Neoplasms; Digestive System Diseases; Male Urogenital Diseases; Female Urogenital Diseases and Pregnancy Complications
mesh:D009128	Muscle Spasticity	C05; C10; C23	Musculoskeletal Diseases; Nervous system Diseases; Pathological Conditions, Signs and Symptoms
omim:609823	Deafness, autosomal recessive 28	C09; C10; C23	Otorhinolaryngologic Diseases; Nervous system Diseases; Pathological Conditions, Signs and Symptoms
omim:609821	Bleeding disorder due to P2RY12 defect	C23	Pathological Conditions, Signs and Symptoms
omim:182290	Smith-Magenis syndrome	C05; C10; C16; C23; F03	Musculoskeletal Diseases; Nervous system Diseases; Congenital, Hereditary, and Neonatal Diseases and Abnormalities; Pathological Conditions, Signs and Symptoms; Mental Disorders
omim:604219	Cataract with late-onset corneal dystrophy	C11	Eye Diseases
mesh:D009120	Muscle Cramp	C05; C10; C23	Musculoskeletal Diseases; Nervous system Diseases; Pathological Conditions, Signs and Symptoms
mesh:D011051	Poliomyelitis	C02; C10	Virus Diseases; Nervous system Diseases
omim:604218	Encephalopathy, familial, with neuroserpin inclusion bodies	C10; C16; F03	Nervous system Diseases; Congenital, Hereditary, and Neonatal Diseases and Abnormalities; Mental Disorders
mesh:D053549	Pachyonychia Congenita	C16; C17	Congenital, Hereditary, and Neonatal Diseases and Abnormalities; Skin and Connective Tissue Diseases
mesh:D011020	Pneumonia, Pneumocystis	C01; C08	Bacterial Infections and Mycoses; Respiratory Tract Diseases
omim:611490	Osteopetrosis, autosomal recessive 4	C05	Musculoskeletal Diseases
omim:106260	Hay-Wells syndrome	C05; C07; C16	Musculoskeletal Diseases; Stomatognathic Diseases; Congenital, Hereditary, and Neonatal Diseases and Abnormalities
mesh:D008133	Long QT Syndrome	C14; C16; C23	Cardiovascular Diseases; Congenital, Hereditary, and Neonatal Diseases and Abnormalities; Pathological Conditions, Signs and Symptoms
mesh:D018798	Anemia, Iron-Deficiency	C15; C18	Hemic and Lymphatic Diseases; Nutritional and Metabolic Diseases
omim:608728	Spondyloepimetaphyseal dysplasia	C05	Musculoskeletal Diseases
omim:214950	Bile acid synthesis defect, congenital, 4	C06; C16; C18	Digestive System Diseases; Congenital, Hereditary, and Neonatal Diseases and Abnormalities; Nutritional and Metabolic Diseases
omim:610905	Aicardi-goutieres syndrome 5	C10; C15; C16; C17; C18; C20	Nervous system Diseases; Hemic and Lymphatic Diseases; Congenital, Hereditary, and Neonatal Diseases and Abnormalities; Skin and Connective Tissue Diseases; Nutritional and Metabolic Diseases; Immune System Diseases
mesh:D018792	Encephalitis, Viral	C02; C10	Virus Diseases; Nervous system Diseases
mesh:D008579	Meningioma	C04; C10	Neoplasms; Nervous system Diseases
omim:265120	Surfactant metabolism dysfunction, pulmonary, 1	C08; C18	Respiratory Tract Diseases; Nutritional and Metabolic Diseases
omim:609048	Melanoma	C04; C17	Neoplasms; Skin and Connective Tissue Diseases
omim:609049	Nephrosis, congenital, with or without ocular abnormalities	C10; C11; C12; C13; C23	Nervous system Diseases; Eye Diseases; Male Urogenital Diseases; Female Urogenital Diseases and Pregnancy Complications; Pathological Conditions, Signs and Symptoms
mesh:D008575	Meniere Disease	C09	Otorhinolaryngologic Diseases
omim:610913	Surfactant metabolism dysfunction, pulmonary, 2	C08	Respiratory Tract Diseases
omim:177000	Protoporphyria, erythropoietic, autosomal dominant	C06; C16; C17; C18	Digestive System Diseases; Congenital, Hereditary, and Neonatal Diseases and Abnormalities; Skin and Connective Tissue Diseases; Nutritional and Metabolic Diseases
omim:609040	Arrhythmogenic right ventricular dysplasia, familial, 9	C14; C16	Cardiovascular Diseases; Congenital, Hereditary, and Neonatal Diseases and Abnormalities
omim:611493	Atrial fibrillation, familial, 4	C14; C23	Cardiovascular Diseases; Pathological Conditions, Signs and Symptoms
omim:607554	Atrial fibrillation, familial, 3	C14; C23	Cardiovascular Diseases; Pathological Conditions, Signs and Symptoms
omim:611497	Osteopetrosis, autosomal recessive 6	C05	Musculoskeletal Diseases
omim:611498	Nephronophthisis 7	C12; C13	Male Urogenital Diseases; Female Urogenital Diseases and Pregnancy Complications
mesh:D011030	Pneumothorax	C08	Respiratory Tract Diseases
omim:127550	Dyskeratosis congenita	C16; C17	Congenital, Hereditary, and Neonatal Diseases and Abnormalities; Skin and Connective Tissue Diseases
mesh:D002764	Cholecystitis	C06	Digestive System Diseases
omim:275900	Troyer syndrome	C10; C23	Nervous system Diseases; Pathological Conditions, Signs and Symptoms
mesh:D015593	Retinal Drusen	C11	Eye Diseases
omim:148350	Keratoderma, palmoplantar, with deafness	C09; C10; C16; C17; C23	Otorhinolaryngologic Diseases; Nervous system Diseases; Congenital, Hereditary, and Neonatal Diseases and Abnormalities; Skin and Connective Tissue Diseases; Pathological Conditions, Signs and Symptoms
omim:223360	Dopamine beta-hydroxylase deficiency	C10; C18	Nervous system Diseases; Nutritional and Metabolic Diseases
mesh:D002769	Cholelithiasis	C06	Digestive System Diseases
mesh:D008581	Meningitis	C10	Nervous system Diseases
omim:608716	Microcephaly, primary autosomal recessive, 5, with or without simplified gyral pattern	C05; C10; C16	Musculoskeletal Diseases; Nervous system Diseases; Congenital, Hereditary, and Neonatal Diseases and Abnormalities
mesh:D011038	Rothmund-Thomson Syndrome	C16; C17; C18	Congenital, Hereditary, and Neonatal Diseases and Abnormalities; Skin and Connective Tissue Diseases; Nutritional and Metabolic Diseases
omim:610915	Osteogenesis imperfecta, type VIII	C05; C16; C17	Musculoskeletal Diseases; Congenital, Hereditary, and Neonatal Diseases and Abnormalities; Skin and Connective Tissue Diseases
omim:117550	Sotos syndrome	C05; C16; C19; C23	Musculoskeletal Diseases; Congenital, Hereditary, and Neonatal Diseases and Abnormalities; Endocrine System Diseases; Pathological Conditions, Signs and Symptoms
mesh:D007806	Language Disorders	C10; C23	Nervous system Diseases; Pathological Conditions, Signs and Symptoms
mesh:D002761	Cholangitis	C06	Digestive System Diseases
omim:118600	Chondrocalcinosis 2	C05; C17	Musculoskeletal Diseases; Skin and Connective Tissue Diseases
mesh:D008589	Meningococcal Infections	C01	Bacterial Infections and Mycoses
mesh:D009634	Noonan Syndrome	C05; C16; C17	Musculoskeletal Diseases; Congenital, Hereditary, and Neonatal Diseases and Abnormalities; Skin and Connective Tissue Diseases
omim:610921	Surfactant metabolism dysfunction, pulmonary, 3	C08; C16	Respiratory Tract Diseases; Congenital, Hereditary, and Neonatal Diseases and Abnormalities
omim:609056	Amish infantile epilepsy syndrome	C10	Nervous system Diseases
omim:600462	Mitochondrial myopathy and sideroblastic anemia	C05; C10; C15; C18	Musculoskeletal Diseases; Nervous system Diseases; Hemic and Lymphatic Diseases; Nutritional and Metabolic Diseases
omim:609057	Nephropathy with pretibial epidermolysis bullosa and deafness	C09; C10; C12; C13; C16; C17; C23	Otorhinolaryngologic Diseases; Nervous system Diseases; Male Urogenital Diseases; Female Urogenital Diseases and Pregnancy Complications; Congenital, Hereditary, and Neonatal Diseases and Abnormalities; Skin and Connective Tissue Diseases; Pathological Conditions, Signs and Symptoms
mesh:D008585	Meningitis, Meningococcal	C01; C10	Bacterial Infections and Mycoses; Nervous system Diseases
mesh:D008586	Meningitis, Pneumococcal	C01; C10	Bacterial Infections and Mycoses; Nervous system Diseases
omim:609054	Fanconi anemia, complementation group J	C15; C16; C18	Hemic and Lymphatic Diseases; Congenital, Hereditary, and Neonatal Diseases and Abnormalities; Nutritional and Metabolic Diseases
mesh:D008587	Meningitis, Viral	C02; C10	Virus Diseases; Nervous system Diseases
mesh:D011928	Raynaud Disease	C14	Cardiovascular Diseases
omim:607541	Corneal dystrophy, Avellino type	C11; C16	Eye Diseases; Congenital, Hereditary, and Neonatal Diseases and Abnormalities
omim:270685	Silver spastic paraplegia syndrome	C10; C23	Nervous system Diseases; Pathological Conditions, Signs and Symptoms
omim:611488	Macular degeneration, age-related, 10	C11	Eye Diseases
omim:611489	Corticosteroid-binding globulin deficiency	NA	Unclassified
mesh:D012562	Schizophrenia, Disorganized	F03	Mental Disorders
mesh:D053579	Gitelman Syndrome	C12; C13	Male Urogenital Diseases; Female Urogenital Diseases and Pregnancy Complications
mesh:D008114	Liver Neoplasms, Experimental	C04; C06	Neoplasms; Digestive System Diseases
mesh:D008113	Liver Neoplasms	C04; C06	Neoplasms; Digestive System Diseases
mesh:D012560	Schizophrenia, Catatonic	F03	Mental Disorders
omim:605316	Deafness, autosomal recessive 10, congenital	C07; C09; C10; C23	Stomatognathic Diseases; Otorhinolaryngologic Diseases; Nervous system Diseases; Pathological Conditions, Signs and Symptoms
mesh:D016780	Malaria, Vivax	C03	Parasitic Diseases
omim:229200	Brittle cornea syndrome	C11	Eye Diseases
mesh:D010300	Parkinson Disease	C10	Nervous system Diseases
omim:608747	Growth retardation with deafness and mental retardation due to IGF1 deficiency	C09; C10; C16; C23; F03	Otorhinolaryngologic Diseases; Nervous system Diseases; Congenital, Hereditary, and Neonatal Diseases and Abnormalities; Pathological Conditions, Signs and Symptoms; Mental Disorders
omim:206100	Anemia, hypochromic microcytic	C15	Hemic and Lymphatic Diseases
mesh:D011008	Pneumococcal Infections	C01	Bacterial Infections and Mycoses
mesh:D012563	Schizophrenia, Paranoid	F03	Mental Disorders
omim:610927	Systemic lupus erythematosus, susceptibility to, 9	C17; C20	Skin and Connective Tissue Diseases; Immune System Diseases
mesh:D008554	Melioidosis	C01	Bacterial Infections and Mycoses
omim:254600	Myeloperoxidase deficiency	C15; C16; C18; C20	Hemic and Lymphatic Diseases; Congenital, Hereditary, and Neonatal Diseases and Abnormalities; Nutritional and Metabolic Diseases; Immune System Diseases
mesh:D008557	Melorheostosis	C05	Musculoskeletal Diseases
omim:609069	Diabetes mellitus, permanent neonatal, with cerebellar agenesis	C18; C19	Nutritional and Metabolic Diseases; Endocrine System Diseases
omim:277590	Weaver syndrome	C05; C07; C16; C23	Musculoskeletal Diseases; Stomatognathic Diseases; Congenital, Hereditary, and Neonatal Diseases and Abnormalities; Pathological Conditions, Signs and Symptoms
mesh:D008556	Melkersson-Rosenthal Syndrome	C07; C10	Stomatognathic Diseases; Nervous system Diseases
omim:135290	Desmoid disease, hereditary	C04; C05	Neoplasms; Musculoskeletal Diseases
omim:609060	Combined oxidative phosphorylation deficiency 1	C18	Nutritional and Metabolic Diseases
omim:607572	Leprosy, susceptibility to	C01; C20	Bacterial Infections and Mycoses; Immune System Diseases
mesh:D021441	Carcinoma, Pancreatic Ductal	C04; C06; C19	Neoplasms; Digestive System Diseases; Endocrine System Diseases
mesh:D015576	Hyperostosis	C05	Musculoskeletal Diseases
mesh:D016773	Leishmaniasis, Cutaneous	C03; C17	Parasitic Diseases; Skin and Connective Tissue Diseases
mesh:D004108	Dilatation, Pathologic	C23	Pathological Conditions, Signs and Symptoms
mesh:D016778	Malaria, Falciparum	C03	Parasitic Diseases
mesh:D012559	Schizophrenia	F03	Mental Disorders
mesh:D011014	Pneumonia	C08	Respiratory Tract Diseases
mesh:D016779	Malaria, Cerebral	C03; C10	Parasitic Diseases; Nervous system Diseases
mesh:D012553	Schistosomiasis haematobia	C01; C03; C12; C13	Bacterial Infections and Mycoses; Parasitic Diseases; Male Urogenital Diseases; Female Urogenital Diseases and Pregnancy Complications
omim:605309	Macrocephaly/autism syndrome	C05; C16; F03	Musculoskeletal Diseases; Congenital, Hereditary, and Neonatal Diseases and Abnormalities; Mental Disorders
mesh:D012552	Schistosomiasis	C03	Parasitic Diseases
omim:610938	Coronary heart disease, susceptibility to, 7	C23	Pathological Conditions, Signs and Symptoms
mesh:D011018	Pneumonia, Pneumococcal	C01; C08	Bacterial Infections and Mycoses; Respiratory Tract Diseases
mesh:D012555	Schistosomiasis mansoni	C03	Parasitic Diseases
mesh:D012554	Schistosomiasis japonica	C03	Parasitic Diseases
mesh:D011009	Pneumoconiosis	C08; C21	Respiratory Tract Diseases; Disorders of Environmental Origin
omim:610947	Coronary artery disease, autosomal dominant, 2	C14	Cardiovascular Diseases
omim:277580	Shah-Waardenburg syndrome	C06; C16	Digestive System Diseases; Congenital, Hereditary, and Neonatal Diseases and Abnormalities
mesh:D011818	Rabies	C02	Virus Diseases
mesh:D012585	Sciatica	C10; C23	Nervous system Diseases; Pathological Conditions, Signs and Symptoms
mesh:D018754	Ventricular Dysfunction	C14	Cardiovascular Diseases
mesh:D016767	Caroli Disease	C06; C16	Digestive System Diseases; Congenital, Hereditary, and Neonatal Diseases and Abnormalities
omim:608768	Spinocerebellar ataxia 8	C10; C16	Nervous system Diseases; Congenital, Hereditary, and Neonatal Diseases and Abnormalities
mesh:D010322	Parvoviridae Infections	C02	Virus Diseases
mesh:D007855	Lead Poisoning	C21	Disorders of Environmental Origin
mesh:D002796	Choline Deficiency	C18	Nutritional and Metabolic Diseases
mesh:D020820	Dyskinesias	C10; C23	Nervous system Diseases; Pathological Conditions, Signs and Symptoms
omim:611452	Hypotrichosis, localized, autosomal recessive, 3	C17	Skin and Connective Tissue Diseases
omim:250850	Hypermethioninemia, persistent, autosomal dominant, due to methionine adenosyltransferase I/III deficiency	C15; C18	Hemic and Lymphatic Diseases; Nutritional and Metabolic Diseases
omim:611561	Meckel syndrome, type 5	C05; C06; C10; C12; C13; C16	Musculoskeletal Diseases; Digestive System Diseases; Nervous system Diseases; Male Urogenital Diseases; Female Urogenital Diseases and Pregnancy Complications; Congenital, Hereditary, and Neonatal Diseases and Abnormalities
mesh:D020817	Asperger Syndrome	F03	Mental Disorders
omim:611560	Joubert syndrome 7	C08; C10; C11; C23; F03	Respiratory Tract Diseases; Nervous system Diseases; Eye Diseases; Pathological Conditions, Signs and Symptoms; Mental Disorders
omim:610954	Pitt-Hopkins syndrome	C07; C08; C10; C16; C23; F03	Stomatognathic Diseases; Respiratory Tract Diseases; Nervous system Diseases; Congenital, Hereditary, and Neonatal Diseases and Abnormalities; Pathological Conditions, Signs and Symptoms; Mental Disorders
omim:609006	Deafness, autosomal recessive 36	C07; C09; C10; C23	Stomatognathic Diseases; Otorhinolaryngologic Diseases; Nervous system Diseases; Pathological Conditions, Signs and Symptoms
omim:610951	Ceroid lipofuscinosis, neuronal, 7	NA	Unclassified
omim:600496	MODY, type III	C18; C19	Nutritional and Metabolic Diseases; Endocrine System Diseases
mesh:D014424	Turner Syndrome	C12; C13; C16; C19	Male Urogenital Diseases; Female Urogenital Diseases and Pregnancy Complications; Congenital, Hereditary, and Neonatal Diseases and Abnormalities; Endocrine System Diseases
omim:608758	Cardiomyopathy, familial hypertrophic, 10	C14	Cardiovascular Diseases
omim:609887	Glaucoma 1, open angle, G	C11	Eye Diseases
mesh:D008108	Liver Diseases, Alcoholic	C06; C21	Digestive System Diseases; Disorders of Environmental Origin
mesh:D008109	Liver Diseases, Parasitic	C03; C06	Parasitic Diseases; Digestive System Diseases
mesh:D018761	Multiple Endocrine Neoplasia Type 1	C04; C16; C19	Neoplasms; Congenital, Hereditary, and Neonatal Diseases and Abnormalities; Endocrine System Diseases
mesh:D016757	Death, Sudden, Cardiac	C14; C23	Cardiovascular Diseases; Pathological Conditions, Signs and Symptoms
omim:609889	Alpha/beta T-cell lymphopenia with gamma/delta T-cell expansion, severe cytomegalovirus infection, and autoimmunity	C02; C16; C18; C20	Virus Diseases; Congenital, Hereditary, and Neonatal Diseases and Abnormalities; Nutritional and Metabolic Diseases; Immune System Diseases
mesh:D008104	Liver Cirrhosis, Alcoholic	C06; C21	Digestive System Diseases; Disorders of Environmental Origin
mesh:D016751	Hepatitis E	C02; C06	Virus Diseases; Digestive System Diseases
mesh:D016750	Stiff-Person Syndrome	C10; C20	Nervous system Diseases; Immune System Diseases
omim:607507	Psoriatic arthritis, susceptibility to	C05; C17	Musculoskeletal Diseases; Skin and Connective Tissue Diseases
mesh:D008105	Liver Cirrhosis, Biliary	C06	Digestive System Diseases
mesh:D008106	Liver Cirrhosis, Experimental	C06	Digestive System Diseases
mesh:D008107	Liver Diseases	C06	Digestive System Diseases
omim:123790	Beare-Stevenson cutis gyrata syndrome	C05; C16; C17	Musculoskeletal Diseases; Congenital, Hereditary, and Neonatal Diseases and Abnormalities; Skin and Connective Tissue Diseases
mesh:D008103	Liver Cirrhosis	C06	Digestive System Diseases
omim:131705	Transient bullous of the newborn	C16; C17	Congenital, Hereditary, and Neonatal Diseases and Abnormalities; Skin and Connective Tissue Diseases
mesh:D020803	Encephalitis, Herpes Simplex	C02; C10	Virus Diseases; Nervous system Diseases
mesh:D050171	Dyslipidemias	C18	Nutritional and Metabolic Diseases
omim:609016	Fatty liver, acute, of pregnancy	C16; C18	Congenital, Hereditary, and Neonatal Diseases and Abnormalities; Nutritional and Metabolic Diseases
omim:609015	Trifunctional protein deficiency	C05; C10; C16; C18	Musculoskeletal Diseases; Nervous system Diseases; Congenital, Hereditary, and Neonatal Diseases and Abnormalities; Nutritional and Metabolic Diseases
omim:609886	Glomerulocystic kidney disease with hyperuricemia and isosthenuria	C12; C13; C23	Male Urogenital Diseases; Female Urogenital Diseases and Pregnancy Complications; Pathological Conditions, Signs and Symptoms
mesh:D010309	Parotitis	C07	Stomatognathic Diseases
omim:608751	Cardiomyopathy, familial hypertrophic, 8	C14	Cardiovascular Diseases
omim:610965	XFE progeroid syndrome	C16; C18	Congenital, Hereditary, and Neonatal Diseases and Abnormalities; Nutritional and Metabolic Diseases
mesh:D010307	Parotid Neoplasms	C04; C07	Neoplasms; Stomatognathic Diseases
omim:186000	Synpolydactyly with foot anomalies	C05; C16	Musculoskeletal Diseases; Congenital, Hereditary, and Neonatal Diseases and Abnormalities
omim:602722	Renal tubular acidosis, distal, autosomal recessive	C12; C13; C16; C18	Male Urogenital Diseases; Female Urogenital Diseases and Pregnancy Complications; Congenital, Hereditary, and Neonatal Diseases and Abnormalities; Nutritional and Metabolic Diseases
mesh:D015529	Choledochal Cyst	C04; C06; C16	Neoplasms; Digestive System Diseases; Congenital, Hereditary, and Neonatal Diseases and Abnormalities
mesh:D007835	Lassa Fever	C02	Virus Diseases
mesh:D002771	Cholera	C01	Bacterial Infections and Mycoses
mesh:D015526	AIDS Dementia Complex	C02; C10; C20; F03	Virus Diseases; Nervous system Diseases; Immune System Diseases; Mental Disorders
mesh:D008591	Meningomyelocele	C10; C16	Nervous system Diseases; Congenital, Hereditary, and Neonatal Diseases and Abnormalities
mesh:D018778	Hantavirus Infections	C02	Virus Diseases
mesh:D002779	Cholestasis	C06	Digestive System Diseases
omim:116920	Leukocyte adhesion deficiency	C01; C15; C20; C21	Bacterial Infections and Mycoses; Hemic and Lymphatic Diseases; Immune System Diseases; Disorders of Environmental Origin
omim:611584	Waardenburg syndrome, type IIE	C16	Congenital, Hereditary, and Neonatal Diseases and Abnormalities
mesh:D052256	Tendinopathy	C05; C21	Musculoskeletal Diseases; Disorders of Environmental Origin
omim:611588	Muscular dystrophy, limb-girdle, type 2M	C05; C10; C16	Musculoskeletal Diseases; Nervous system Diseases; Congenital, Hereditary, and Neonatal Diseases and Abnormalities
omim:243060	Male infertility with large-headed, multiflagellar, polyploid spermatozoa	C12	Male Urogenital Diseases
mesh:D008595	Menorrhagia	C13; C23	Female Urogenital Diseases and Pregnancy Complications; Pathological Conditions, Signs and Symptoms
omim:608782	Pyruvate dehydrogenase phosphatase deficiency	C10; C16; C18	Nervous system Diseases; Congenital, Hereditary, and Neonatal Diseases and Abnormalities; Nutritional and Metabolic Diseases
omim:610978	Choreoathetosis, hypothyroidism, and neonatal respiratory distress	C05; C08; C10; C16; C19; C23	Musculoskeletal Diseases; Respiratory Tract Diseases; Nervous system Diseases; Congenital, Hereditary, and Neonatal Diseases and Abnormalities; Endocrine System Diseases; Pathological Conditions, Signs and Symptoms
omim:608779	Congenital disorder of glycosylation, type IIe	C16; C18	Congenital, Hereditary, and Neonatal Diseases and Abnormalities; Nutritional and Metabolic Diseases
mesh:D007822	Laryngeal Neoplasms	C04; C08; C09	Neoplasms; Respiratory Tract Diseases; Otorhinolaryngologic Diseases
mesh:D002781	Cholesteatoma	C17	Skin and Connective Tissue Diseases
omim:608776	Congenital disorder of glycosylation, type Il	C16; C18	Congenital, Hereditary, and Neonatal Diseases and Abnormalities; Nutritional and Metabolic Diseases
mesh:D002780	Cholestasis, Intrahepatic	C06	Digestive System Diseases
mesh:D007827	Laryngitis	C08; C09	Respiratory Tract Diseases; Otorhinolaryngologic Diseases
omim:122200	Corneal dystrophy, lattice type I	C11; C16	Eye Diseases; Congenital, Hereditary, and Neonatal Diseases and Abnormalities
mesh:D014402	Tuberous Sclerosis	C04; C10; C16	Neoplasms; Nervous system Diseases; Congenital, Hereditary, and Neonatal Diseases and Abnormalities
mesh:D016736	Antiphospholipid Syndrome	C20	Immune System Diseases
mesh:D012598	Sclerosis	C23	Pathological Conditions, Signs and Symptoms
omim:203200	Albinism, brown oculocutaneous	C11; C16; C17; C18	Eye Diseases; Congenital, Hereditary, and Neonatal Diseases and Abnormalities; Skin and Connective Tissue Diseases; Nutritional and Metabolic Diseases
mesh:D010335	Pathologic Processes	C23	Pathological Conditions, Signs and Symptoms
mesh:D016738	Alagille Syndrome	C06; C14; C16	Digestive System Diseases; Cardiovascular Diseases; Congenital, Hereditary, and Neonatal Diseases and Abnormalities
mesh:D015535	Arthritis, Psoriatic	C05; C17	Musculoskeletal Diseases; Skin and Connective Tissue Diseases
mesh:D012594	Scleroderma, Localized	C17	Skin and Connective Tissue Diseases
omim:237310	N-acetylglutamate synthase deficiency	C10; C16; C18; C23	Nervous system Diseases; Congenital, Hereditary, and Neonatal Diseases and Abnormalities; Nutritional and Metabolic Diseases; Pathological Conditions, Signs and Symptoms
omim:607523	Toenail dystrophy, isolated	C17; C23	Skin and Connective Tissue Diseases; Pathological Conditions, Signs and Symptoms
mesh:D012595	Scleroderma, Systemic	C17	Skin and Connective Tissue Diseases
omim:611590	Renal tubular acidosis, distal, AR	C12; C13; C15; C16; C18	Male Urogenital Diseases; Female Urogenital Diseases and Pregnancy Complications; Hemic and Lymphatic Diseases; Congenital, Hereditary, and Neonatal Diseases and Abnormalities; Nutritional and Metabolic Diseases
omim:206900	Microphthalmia, syndromic 3	C11; C16	Eye Diseases; Congenital, Hereditary, and Neonatal Diseases and Abnormalities
omim:611465	Gallbladder disease 4	C06	Digestive System Diseases
omim:611597	Cataract, autosomal dominant, multiple types 1	C11	Eye Diseases
omim:610988	Leprosy, susceptibility to, 4	C01	Bacterial Infections and Mycoses
omim:248200	Fundus flavimaculatus	C11	Eye Diseases
omim:611528	Arrhythmogenic right ventricular dysplasia, familial, 12	C14; C16	Cardiovascular Diseases; Congenital, Hereditary, and Neonatal Diseases and Abnormalities
omim:611523	Pontocerebellar hypoplasia, type 6	C10	Nervous system Diseases
omim:600501	ABCD syndrome	C06; C09; C10; C11; C16; C17; C18; C23	Digestive System Diseases; Otorhinolaryngologic Diseases; Nervous system Diseases; Eye Diseases; Congenital, Hereditary, and Neonatal Diseases and Abnormalities; Skin and Connective Tissue Diseases; Nutritional and Metabolic Diseases; Pathological Conditions, Signs and Symptoms
mesh:D046110	Hypertension, Pregnancy-Induced	C13; C14	Female Urogenital Diseases and Pregnancy Complications; Cardiovascular Diseases
omim:611521	Protein-tyrosine kinase 2 deficiency	C15; C20; C23	Hemic and Lymphatic Diseases; Immune System Diseases; Pathological Conditions, Signs and Symptoms
omim:605362	Cardiomyopathy, dilated, 1J	C14	Cardiovascular Diseases
omim:612132	Ectodermal dysplasia, anhidrotic, with T-cell immunodeficiency	C16; C17; C20	Congenital, Hereditary, and Neonatal Diseases and Abnormalities; Skin and Connective Tissue Diseases; Immune System Diseases
omim:612138	Epidermolysis bullosa simplex with pyloric atresia	C16; C17	Congenital, Hereditary, and Neonatal Diseases and Abnormalities; Skin and Connective Tissue Diseases
omim:605361	Spinocerebellar ataxia 14	C10; C16	Nervous system Diseases; Congenital, Hereditary, and Neonatal Diseases and Abnormalities
omim:132400	Epiphyseal dysplasia, multiple 1	C05	Musculoskeletal Diseases
mesh:D013217	Starvation	C18	Nutritional and Metabolic Diseases
omim:232220	Glycogen storage disease Ib	C16; C18	Congenital, Hereditary, and Neonatal Diseases and Abnormalities; Nutritional and Metabolic Diseases
omim:605373	Paragangliomas, familial nonchromaffin, 3	C04	Neoplasms
omim:605375	Epilepsy, nocturnal frontal lobe, 3	C10	Nervous system Diseases
omim:166700	Buschke-Ollendorff syndrome	C04; C05; C17	Neoplasms; Musculoskeletal Diseases; Skin and Connective Tissue Diseases
omim:605376	Heterotaxy, visceral, 2, autosomal	C16	Congenital, Hereditary, and Neonatal Diseases and Abnormalities
mesh:D020734	Parkinsonian Disorders	C10	Nervous system Diseases
omim:113750	Skin/hair/eye pigmentation 4, fair/dark skin	C17	Skin and Connective Tissue Diseases
omim:177900	Psoraisis, susceptibility to	C17	Skin and Connective Tissue Diseases
omim:260540	Supranuclear palsy, progressive atypical	C10; F03	Nervous system Diseases; Mental Disorders
omim:313400	Spondyloepiphyseal dysplasia tarda	C05	Musculoskeletal Diseases
mesh:D004802	Eosinophilia	C15	Hemic and Lymphatic Diseases
mesh:D013206	Staphylococcal Scalded Skin Syndrome	C01; C17	Bacterial Infections and Mycoses; Skin and Connective Tissue Diseases
mesh:D013203	Staphylococcal Infections	C01	Bacterial Infections and Mycoses
omim:611547	Stature quantitative trait locus 9	NA	Unclassified
omim:611548	Premature ovarian failure 5	NA	Unclassified
mesh:D004806	Ependymoma	C04	Neoplasms
omim:612158	Cardiomyopathy, dilated, 1AA	C14	Cardiovascular Diseases
omim:605387	Cataract, posterior polar, 3	C11	Eye Diseases
mesh:D004062	DiGeorge Syndrome	C16; C19; C20	Congenital, Hereditary, and Neonatal Diseases and Abnormalities; Endocrine System Diseases; Immune System Diseases
omim:611544	Cataract, congenital nuclear, autosomal recessive 3	C11	Eye Diseases
omim:602629	Dystonia 6, torsion	C10; C23	Nervous system Diseases; Pathological Conditions, Signs and Symptoms
omim:605389	Hypotrichosis simplex, contiguous gene syndrome with	C17	Skin and Connective Tissue Diseases
omim:217800	Macular corneal dystrophy	C11; C16	Eye Diseases; Congenital, Hereditary, and Neonatal Diseases and Abnormalities
mesh:D004067	Digestive System Neoplasms	C04; C06	Neoplasms; Digestive System Diseases
omim:214450	Griscelli syndrome, type 1	C10; C17	Nervous system Diseases; Skin and Connective Tissue Diseases
mesh:D004814	Epidermal Cyst	C04	Neoplasms
omim:611556	Glycogen storage disease 0, muscle	C16; C18	Congenital, Hereditary, and Neonatal Diseases and Abnormalities; Nutritional and Metabolic Diseases
mesh:D004816	Epidermal Necrolysis, Toxic	C17; C20; C21	Skin and Connective Tissue Diseases; Immune System Diseases; Disorders of Environmental Origin
omim:232240	Glycogen storage disease Ic	C16; C18	Congenital, Hereditary, and Neonatal Diseases and Abnormalities; Nutritional and Metabolic Diseases
mesh:D004819	Epidermodysplasia Verruciformis	C02; C04; C17	Virus Diseases; Neoplasms; Skin and Connective Tissue Diseases
omim:601110	Congenital disorder of glycosylation, type Id	C16; C18	Congenital, Hereditary, and Neonatal Diseases and Abnormalities; Nutritional and Metabolic Diseases
omim:230000	Fucosidosis	C10; C16; C18	Nervous system Diseases; Congenital, Hereditary, and Neonatal Diseases and Abnormalities; Nutritional and Metabolic Diseases
omim:611664	Skin/hair/eye pigmentation 7, blond/brown hair	C17	Skin and Connective Tissue Diseases
omim:611553	Noonan syndrome 5	C05; C16; C17	Musculoskeletal Diseases; Congenital, Hereditary, and Neonatal Diseases and Abnormalities; Skin and Connective Tissue Diseases
omim:612164	Epileptic encephalopathy, early infantile, 4	C10	Nervous system Diseases
mesh:D008193	Lyme Disease	C01	Bacterial Infections and Mycoses
omim:611554	LEOPARD syndrome 2	C05; C14; C16; C17	Musculoskeletal Diseases; Cardiovascular Diseases; Congenital, Hereditary, and Neonatal Diseases and Abnormalities; Skin and Connective Tissue Diseases
omim:612160	Histiocytoma, angiomatoid fibrous, somatic	C04	Neoplasms
mesh:D007752	Obstetric Labor, Premature	C13	Female Urogenital Diseases and Pregnancy Complications
mesh:D010381	Pelger-Huet Anomaly	C15	Hemic and Lymphatic Diseases
mesh:D008199	Lymphadenitis	C15	Hemic and Lymphatic Diseases
mesh:D001289	Attention Deficit Disorder with Hyperactivity	F03	Mental Disorders
mesh:D018856	Cystitis, Interstitial	C12; C13	Male Urogenital Diseases; Female Urogenital Diseases and Pregnancy Complications
mesh:D004820	Epidermolysis Bullosa	C16; C17	Congenital, Hereditary, and Neonatal Diseases and Abnormalities; Skin and Connective Tissue Diseases
mesh:D001284	Atrophy	C23	Pathological Conditions, Signs and Symptoms
mesh:D001281	Atrial Fibrillation	C14; C23	Cardiovascular Diseases; Pathological Conditions, Signs and Symptoms
mesh:D008181	Lupus Nephritis	C12; C13; C17; C20	Male Urogenital Diseases; Female Urogenital Diseases and Pregnancy Complications; Skin and Connective Tissue Diseases; Immune System Diseases
mesh:D008180	Lupus Erythematosus, Systemic	C17; C20	Skin and Connective Tissue Diseases; Immune System Diseases
omim:233700	Chronic granulomatous disease due to deficiency of NCF-1	C15; C16; C20	Hemic and Lymphatic Diseases; Congenital, Hereditary, and Neonatal Diseases and Abnormalities; Immune System Diseases
omim:155601	Melanoma, cutaneous malignant, 2	C04; C17	Neoplasms; Skin and Connective Tissue Diseases
omim:611618	Arthropathy, tendinous calcinosis, and progeroid features	C05; C18	Musculoskeletal Diseases; Nutritional and Metabolic Diseases
mesh:D004829	Epilepsy, Generalized	C10	Nervous system Diseases
mesh:D004827	Epilepsy	C10	Nervous system Diseases
mesh:D004828	Epilepsies, Partial	C10	Nervous system Diseases
omim:611615	Cardiomyopathy, dilated, 1X	C14	Cardiovascular Diseases
omim:210600	Seckel syndrome 1	C05; C10; C16; C19; C23; F03	Musculoskeletal Diseases; Nervous system Diseases; Congenital, Hereditary, and Neonatal Diseases and Abnormalities; Endocrine System Diseases; Pathological Conditions, Signs and Symptoms; Mental Disorders
omim:129600	Ectopia lentis, familial	C11; C16	Eye Diseases; Congenital, Hereditary, and Neonatal Diseases and Abnormalities
mesh:D004833	Epilepsy, Temporal Lobe	C10	Nervous system Diseases
mesh:D004832	Epilepsy, Absence	C10	Nervous system Diseases
mesh:D004831	Epilepsies, Myoclonic	C10	Nervous system Diseases
mesh:D004830	Epilepsy, Tonic-Clonic	C10	Nervous system Diseases
mesh:D010390	Pemphigoid, Benign Mucous Membrane	C17	Skin and Connective Tissue Diseases
mesh:D020774	Pick Disease of the Brain	C10; F03	Nervous system Diseases; Mental Disorders
mesh:D020773	Headache Disorders	C10	Nervous system Diseases
mesh:D010391	Pemphigoid, Bullous	C17; C20	Skin and Connective Tissue Diseases; Immune System Diseases
mesh:D010392	Pemphigus	C17; C20	Skin and Connective Tissue Diseases; Immune System Diseases
mesh:D018805	Sepsis	C01; C23	Bacterial Infections and Mycoses; Pathological Conditions, Signs and Symptoms
omim:239510	Hyperprolinemia, type II	C16; C18	Congenital, Hereditary, and Neonatal Diseases and Abnormalities; Nutritional and Metabolic Diseases
mesh:D040921	Stress Disorders, Traumatic	F03	Mental Disorders
omim:136880	Fundus albipunctatus	C11; C16	Eye Diseases; Congenital, Hereditary, and Neonatal Diseases and Abnormalities
mesh:D008172	Lung Diseases, Fungal	C01; C08	Bacterial Infections and Mycoses; Respiratory Tract Diseases
omim:243000	Insensitivity to pain, channelopathy-associated	C10; C16	Nervous system Diseases; Congenital, Hereditary, and Neonatal Diseases and Abnormalities
mesh:D008171	Lung Diseases	C08	Respiratory Tract Diseases
omim:233710	Chronic granulomatous disease due to deficiency of NCF-2	C15; C16; C20	Hemic and Lymphatic Diseases; Congenital, Hereditary, and Neonatal Diseases and Abnormalities; Immune System Diseases
mesh:D008173	Lung Diseases, Obstructive	C08	Respiratory Tract Diseases
mesh:D008175	Lung Neoplasms	C04; C08	Neoplasms; Respiratory Tract Diseases
omim:611603	Lissencephaly 3	C10; C16	Nervous system Diseases; Congenital, Hereditary, and Neonatal Diseases and Abnormalities
omim:214400	Charcot-Marie-Tooth disease, type 4A	C10; C16	Nervous system Diseases; Congenital, Hereditary, and Neonatal Diseases and Abnormalities
mesh:D001260	Ataxia Telangiectasia	C10; C14; C16; C18; C20	Nervous system Diseases; Cardiovascular Diseases; Congenital, Hereditary, and Neonatal Diseases and Abnormalities; Nutritional and Metabolic Diseases; Immune System Diseases
omim:229300	Friedreich ataxia with retained reflexes	C10; C16; C18	Nervous system Diseases; Congenital, Hereditary, and Neonatal Diseases and Abnormalities; Nutritional and Metabolic Diseases
omim:206200	Iron-refractory iron deficiency anemia	C15; C18	Hemic and Lymphatic Diseases; Nutritional and Metabolic Diseases
omim:103470	Waardenburg syndrome/albinism, digenic	C11; C16; C17; C18	Eye Diseases; Congenital, Hereditary, and Neonatal Diseases and Abnormalities; Skin and Connective Tissue Diseases; Nutritional and Metabolic Diseases
mesh:D020785	Central Nervous System Vascular Malformations	C10; C14; C16	Nervous system Diseases; Cardiovascular Diseases; Congenital, Hereditary, and Neonatal Diseases and Abnormalities
mesh:D008178	Lupus Erythematosus, Cutaneous	C17	Skin and Connective Tissue Diseases
omim:148300	Keratoconus	C11	Eye Diseases
mesh:D020786	Hemangioma, Cavernous, Central Nervous System	C04; C10; C14; C15; C16	Neoplasms; Nervous system Diseases; Cardiovascular Diseases; Hemic and Lymphatic Diseases; Congenital, Hereditary, and Neonatal Diseases and Abnormalities
omim:239500	Hyperprolinemia, type I	C16; C18	Congenital, Hereditary, and Neonatal Diseases and Abnormalities; Nutritional and Metabolic Diseases
mesh:D044483	Intestinal Polyposis	C06	Digestive System Diseases
mesh:D006250	Hartnup Disease	C10; C12; C13; C16; C18	Nervous system Diseases; Male Urogenital Diseases; Female Urogenital Diseases and Pregnancy Complications; Congenital, Hereditary, and Neonatal Diseases and Abnormalities; Nutritional and Metabolic Diseases
mesh:D015490	HTLV-I Infections	C02; C20	Virus Diseases; Immune System Diseases
mesh:D012507	Sarcoidosis	C15	Hemic and Lymphatic Diseases
omim:611638	Microphthalmia, isolated, with coloboma 5	C11; C16	Eye Diseases; Congenital, Hereditary, and Neonatal Diseases and Abnormalities
mesh:D012509	Sarcoma	C04	Neoplasms
mesh:D001254	Astrocytoma	C04	Neoplasms
mesh:D012514	Sarcoma, Kaposi	C02; C04	Virus Diseases; Neoplasms
mesh:D012512	Sarcoma, Ewing's	C04	Neoplasms
mesh:D018827	Carcinoma, Lewis Lung	C04	Neoplasms
mesh:D001259	Ataxia	C10; C23	Nervous system Diseases; Pathological Conditions, Signs and Symptoms
mesh:D007787	Lactose Intolerance	C06; C16; C18	Digestive System Diseases; Congenital, Hereditary, and Neonatal Diseases and Abnormalities; Nutritional and Metabolic Diseases
mesh:D015493	Paraparesis, Tropical Spastic	C02; C10	Virus Diseases; Nervous system Diseases
mesh:D006258	Head and Neck Neoplasms	C04	Neoplasms
mesh:D006259	Craniocerebral Trauma	C10; C21	Nervous system Diseases; Disorders of Environmental Origin
mesh:D020754	Spinocerebellar Ataxias	C10; C16	Nervous system Diseases; Congenital, Hereditary, and Neonatal Diseases and Abnormalities
mesh:D020752	Neurocutaneous Syndromes	C10; C16; C17	Nervous system Diseases; Congenital, Hereditary, and Neonatal Diseases and Abnormalities; Skin and Connective Tissue Diseases
mesh:D006255	Rhinitis, Allergic, Seasonal	C08; C09; C20	Respiratory Tract Diseases; Otorhinolaryngologic Diseases; Immune System Diseases
mesh:D006261	Headache	C10; C23	Nervous system Diseases; Pathological Conditions, Signs and Symptoms
omim:600513	Epilepsy, nocturnal frontal lobe, 1	C10	Nervous system Diseases
omim:600512	Epilepsy, partial, with auditory features	C10	Nervous system Diseases
mesh:D012516	Osteosarcoma	C04	Neoplasms
omim:112600	Brachydactyly, type A2	C05; C16	Musculoskeletal Diseases; Congenital, Hereditary, and Neonatal Diseases and Abnormalities
omim:111400	Blood group, P system	C15	Hemic and Lymphatic Diseases
omim:605355	Nemaline myopathy, Amish type	C05; C10	Musculoskeletal Diseases; Nervous system Diseases
mesh:D020760	Spinal Cord Ischemia	C10; C14	Nervous system Diseases; Cardiovascular Diseases
mesh:D001249	Asthma	C08; C20	Respiratory Tract Diseases; Immune System Diseases
mesh:D018814	Multiple Endocrine Neoplasia Type 2b	C04; C16; C19	Neoplasms; Congenital, Hereditary, and Neonatal Diseases and Abnormalities; Endocrine System Diseases
omim:608709	Lipodystrophy, partial, acquired	C17; C18	Skin and Connective Tissue Diseases; Nutritional and Metabolic Diseases
mesh:D018813	Multiple Endocrine Neoplasia Type 2a	C04; C16; C19	Neoplasms; Congenital, Hereditary, and Neonatal Diseases and Abnormalities; Endocrine System Diseases
omim:138000	Glomuvenous malformations	C04; C14	Neoplasms; Cardiovascular Diseases
omim:300755	Agammaglobulinemia, type 1, X-linked	C15; C20	Hemic and Lymphatic Diseases; Immune System Diseases
mesh:D003327	Coronary Disease	C14	Cardiovascular Diseases
mesh:D003328	Coronary Thrombosis	C14	Cardiovascular Diseases
mesh:D003329	Coronary Vasospasm	C14	Cardiovascular Diseases
omim:300758	Hypospadias 2, X-linked	C12; C13; C16	Male Urogenital Diseases; Female Urogenital Diseases and Pregnancy Complications; Congenital, Hereditary, and Neonatal Diseases and Abnormalities
omim:300751	Anemia, sideroblastic, X-linked	C15	Hemic and Lymphatic Diseases
mesh:D003323	Coronary Aneurysm	C14	Cardiovascular Diseases
omim:300752	Protoporphyria, erythropoietic, X-linked dominant	C06; C16; C17; C18	Digestive System Diseases; Congenital, Hereditary, and Neonatal Diseases and Abnormalities; Skin and Connective Tissue Diseases; Nutritional and Metabolic Diseases
mesh:D003324	Coronary Artery Disease	C14	Cardiovascular Diseases
omim:604233	Epilepsy, generalized, with febrile seizures plus, type 2	C10	Nervous system Diseases
mesh:D001237	Asphyxia	C21; C23	Disorders of Environmental Origin; Pathological Conditions, Signs and Symptoms
mesh:D003320	Corneal Ulcer	C01; C11	Bacterial Infections and Mycoses; Eye Diseases
mesh:D009102	Multiple Organ Failure	C23	Pathological Conditions, Signs and Symptoms
mesh:D009101	Multiple Myeloma	C04; C14; C15; C20	Neoplasms; Cardiovascular Diseases; Hemic and Lymphatic Diseases; Immune System Diseases
mesh:D009104	Multiple Trauma	C21	Disorders of Environmental Origin
mesh:D009103	Multiple Sclerosis	C10; C20	Nervous system Diseases; Immune System Diseases
mesh:D009107	Mumps	C02; C07	Virus Diseases; Stomatognathic Diseases
omim:604232	Leber congenital amaurosis 3	C10; C11; C16; C18	Nervous system Diseases; Eye Diseases; Congenital, Hereditary, and Neonatal Diseases and Abnormalities; Nutritional and Metabolic Diseases
omim:300749	Mental retardation and microcephaly with pontine and cerebellar hypoplasia	C05; C10; C16	Musculoskeletal Diseases; Nervous system Diseases; Congenital, Hereditary, and Neonatal Diseases and Abnormalities
omim:108500	Episodic ataxia, type 2	C10; C23	Nervous system Diseases; Pathological Conditions, Signs and Symptoms
mesh:D013285	Strabismus	C10; C11	Nervous system Diseases; Eye Diseases
omim:162800	Hematopoiesis, cyclic	C15	Hemic and Lymphatic Diseases
mesh:D013281	Stomatitis, Aphthous	C07	Stomatognathic Diseases
mesh:D001229	Aspergillosis, Allergic Bronchopulmonary	C01; C08; C20	Bacterial Infections and Mycoses; Respiratory Tract Diseases; Immune System Diseases
mesh:D001228	Aspergillosis	C01	Bacterial Infections and Mycoses
mesh:D003333	Coronaviridae Infections	C02	Virus Diseases
omim:231550	Achalasia-addisonianism-alacrimia syndrome	C10; C19	Nervous system Diseases; Endocrine System Diseases
mesh:D013280	Stomatitis	C07	Stomatognathic Diseases
omim:208230	Arthropathy, progressive pseudorheumatoid, of childhood	C05	Musculoskeletal Diseases
omim:249700	Langer mesomelic dysplasia	C05	Musculoskeletal Diseases
omim:212720	Martsolf syndrome	C10; C11; C19; C23; F03	Nervous system Diseases; Eye Diseases; Endocrine System Diseases; Pathological Conditions, Signs and Symptoms; Mental Disorders
mesh:D004890	Erythema	C17	Skin and Connective Tissue Diseases
mesh:D005598	Fractures, Spontaneous	C21	Disorders of Environmental Origin
mesh:D006211	Pantothenate Kinase-Associated Neurodegeneration	C10; C16	Nervous system Diseases; Congenital, Hereditary, and Neonatal Diseases and Abnormalities
mesh:D013276	Stomach Ulcer	C06	Digestive System Diseases
mesh:D006210	Hallermann's Syndrome	C05; C16	Musculoskeletal Diseases; Congenital, Hereditary, and Neonatal Diseases and Abnormalities
mesh:D004893	Erythema Nodosum	C17; C20; C21	Skin and Connective Tissue Diseases; Immune System Diseases; Disorders of Environmental Origin
mesh:D013274	Stomach Neoplasms	C04; C06	Neoplasms; Digestive System Diseases
omim:219200	Cutis laxa, autosomal recessive, type II	C16; C17	Congenital, Hereditary, and Neonatal Diseases and Abnormalities; Skin and Connective Tissue Diseases
omim:158590	Neuropathy, distal hereditary motor, type IIA	C10	Nervous system Diseases
omim:300770	Pulmonary alveolar proteinosis	C08	Respiratory Tract Diseases
omim:133020	Erythermalgia, primary	C10; C14	Nervous system Diseases; Cardiovascular Diseases
mesh:D020790	Diabetes Insipidus, Neurogenic	C12; C13; C19	Male Urogenital Diseases; Female Urogenital Diseases and Pregnancy Complications; Endocrine System Diseases
omim:601186	Microphthalmia, syndromic 9	C08; C11; C14; C16; C23	Respiratory Tract Diseases; Eye Diseases; Cardiovascular Diseases; Congenital, Hereditary, and Neonatal Diseases and Abnormalities; Pathological Conditions, Signs and Symptoms
omim:255600	Myosclerosis, congenital	C05; C10; C17	Musculoskeletal Diseases; Nervous system Diseases; Skin and Connective Tissue Diseases
omim:604250	Hemochromatosis, type 3	C16; C18	Congenital, Hereditary, and Neonatal Diseases and Abnormalities; Nutritional and Metabolic Diseases
omim:266130	Glutathione synthetase deficiency	C15; C16; C18	Hemic and Lymphatic Diseases; Congenital, Hereditary, and Neonatal Diseases and Abnormalities; Nutritional and Metabolic Diseases
mesh:D020788	Bardet-Biedl Syndrome	C10; C16	Nervous system Diseases; Congenital, Hereditary, and Neonatal Diseases and Abnormalities
omim:278700	Xeroderma pigmentosum, group A	C04; C16; C17; C18	Neoplasms; Congenital, Hereditary, and Neonatal Diseases and Abnormalities; Skin and Connective Tissue Diseases; Nutritional and Metabolic Diseases
mesh:D006223	Hamartoma Syndrome, Multiple	C04; C16	Neoplasms; Congenital, Hereditary, and Neonatal Diseases and Abnormalities
mesh:D014395	Peritonitis, Tuberculous	C01; C06	Bacterial Infections and Mycoses; Digestive System Diseases
mesh:D013262	Stevens-Johnson Syndrome	C07; C17	Stomatognathic Diseases; Skin and Connective Tissue Diseases
mesh:D001201	Ascites	C23	Pathological Conditions, Signs and Symptoms
mesh:D003318	Corneal Opacity	C11	Eye Diseases
mesh:D005585	Influenza in Birds	C02; C22	Virus Diseases; Animal Diseases
mesh:D014397	Tuberculosis, Pulmonary	C01; C08	Bacterial Infections and Mycoses; Respiratory Tract Diseases
mesh:D014396	Tuberculosis, Pleural	C01; C08	Bacterial Infections and Mycoses; Respiratory Tract Diseases
mesh:D003316	Corneal Diseases	C11	Eye Diseases
omim:204700	Amelogenesis imperfecta, type IIA1	C05; C07; C16	Musculoskeletal Diseases; Stomatognathic Diseases; Congenital, Hereditary, and Neonatal Diseases and Abnormalities
mesh:D006222	Hamartoma	C04	Neoplasms
omim:248190	Hypomagnesemia, renal, with ocular involvement	C11; C16; C18	Eye Diseases; Congenital, Hereditary, and Neonatal Diseases and Abnormalities; Nutritional and Metabolic Diseases
mesh:D006228	Hand Deformities, Congenital	C05; C16	Musculoskeletal Diseases; Congenital, Hereditary, and Neonatal Diseases and Abnormalities
omim:231530	3-hydroxyacyl-CoA dehydrogenase deficiency	C16; C18	Congenital, Hereditary, and Neonatal Diseases and Abnormalities; Nutritional and Metabolic Diseases
omim:208250	Camptodactyly-arthropathy-coxa vara-pericarditis syndrome	C05; C14; C17; C20	Musculoskeletal Diseases; Cardiovascular Diseases; Skin and Connective Tissue Diseases; Immune System Diseases
omim:162000	Hyperuricemic nephropathy, familial juvenile	C12; C13; C23	Male Urogenital Diseases; Female Urogenital Diseases and Pregnancy Complications; Pathological Conditions, Signs and Symptoms
omim:266140	Pyropoikilocytosis	C15; C16	Hemic and Lymphatic Diseases; Congenital, Hereditary, and Neonatal Diseases and Abnormalities
mesh:D014390	Tuberculosis, Meningeal	C01; C10	Bacterial Infections and Mycoses; Nervous system Diseases
omim:202010	Adrenal hyperplasia, congenital, due to 11-beta-hydroxylase deficiency	C16; C18; C19	Congenital, Hereditary, and Neonatal Diseases and Abnormalities; Nutritional and Metabolic Diseases; Endocrine System Diseases
omim:136800	Fuchs endothelial corneal dystrophy	C11; C16	Eye Diseases; Congenital, Hereditary, and Neonatal Diseases and Abnormalities
omim:236792	L-2-hydroxyglutaric aciduria	C10; C14; C16; C18; C23; F03	Nervous system Diseases; Cardiovascular Diseases; Congenital, Hereditary, and Neonatal Diseases and Abnormalities; Nutritional and Metabolic Diseases; Pathological Conditions, Signs and Symptoms; Mental Disorders
omim:604278	Renal tubular acidosis, proximal, with ocular abnormalities	C11; C12; C13; C16; C18	Eye Diseases; Male Urogenital Diseases; Female Urogenital Diseases and Pregnancy Complications; Congenital, Hereditary, and Neonatal Diseases and Abnormalities; Nutritional and Metabolic Diseases
mesh:D000505	Alopecia	C17; C23	Skin and Connective Tissue Diseases; Pathological Conditions, Signs and Symptoms
mesh:D000506	Alopecia Areata	C17	Skin and Connective Tissue Diseases
omim:604273	Complex V, mitochondrial respiratory chain, deficiency of	C18	Nutritional and Metabolic Diseases
omim:277600	Weill-Marchesani syndrome, recessive	C05; C11; C16; C17; C23	Musculoskeletal Diseases; Eye Diseases; Congenital, Hereditary, and Neonatal Diseases and Abnormalities; Skin and Connective Tissue Diseases; Pathological Conditions, Signs and Symptoms
omim:604271	Short stature	C05	Musculoskeletal Diseases
mesh:D046152	Gastrointestinal Stromal Tumors	C04; C06	Neoplasms; Digestive System Diseases
omim:300705	Mental retardation, X-linked 17/31, microduplication	C10; C16	Nervous system Diseases; Congenital, Hereditary, and Neonatal Diseases and Abnormalities
omim:300706	Mental retardation, X-linked syndromic, Turner type	C10; C16	Nervous system Diseases; Congenital, Hereditary, and Neonatal Diseases and Abnormalities
mesh:D055752	Small Cell Lung Carcinoma	C04; C08	Neoplasms; Respiratory Tract Diseases
omim:300707	STAR syndrome	C05; C12; C13; C16; C23	Musculoskeletal Diseases; Male Urogenital Diseases; Female Urogenital Diseases and Pregnancy Complications; Congenital, Hereditary, and Neonatal Diseases and Abnormalities; Pathological Conditions, Signs and Symptoms
mesh:D046150	Laron Syndrome	C05; C16; C19	Musculoskeletal Diseases; Congenital, Hereditary, and Neonatal Diseases and Abnormalities; Endocrine System Diseases
mesh:D003371	Cough	C08; C23	Respiratory Tract Diseases; Pathological Conditions, Signs and Symptoms
omim:201400	Adrenocorticotropic hormone deficiency	C18; C19	Nutritional and Metabolic Diseases; Endocrine System Diseases
mesh:D006201	Hair Diseases	C17	Skin and Connective Tissue Diseases
mesh:D055744	Invasive Pulmonary Aspergillosis	C08	Respiratory Tract Diseases
omim:612100	Autism, susceptibility to, 15	F03	Mental Disorders
omim:604286	Muscular dystrophy, limb-girdle, type 2E	C05; C10; C16	Musculoskeletal Diseases; Nervous system Diseases; Congenital, Hereditary, and Neonatal Diseases and Abnormalities
omim:266120	Anemia, hemolytic, due to UMPH1 deficiency	C15; C16; C18	Hemic and Lymphatic Diseases; Congenital, Hereditary, and Neonatal Diseases and Abnormalities; Nutritional and Metabolic Diseases
omim:277610	Weissenbacher-Zweymuller syndrome	C05; C07; C16; C17	Musculoskeletal Diseases; Stomatognathic Diseases; Congenital, Hereditary, and Neonatal Diseases and Abnormalities; Skin and Connective Tissue Diseases
omim:612108	Fasting plasma glucose level QTL 1	NA	Unclassified
omim:612109	Oculoauricular syndrome	C09; C11; C16	Otorhinolaryngologic Diseases; Eye Diseases; Congenital, Hereditary, and Neonatal Diseases and Abnormalities
omim:269500	Sclerosteosis	C05; C16	Musculoskeletal Diseases; Congenital, Hereditary, and Neonatal Diseases and Abnormalities
omim:211750	C syndrome	C05; C10; C16; C17; C23	Musculoskeletal Diseases; Nervous system Diseases; Congenital, Hereditary, and Neonatal Diseases and Abnormalities; Skin and Connective Tissue Diseases; Pathological Conditions, Signs and Symptoms
mesh:D051677	Histiocytoma, Malignant Fibrous	C04	Neoplasms
mesh:D019955	Conduct Disorder	F03	Mental Disorders
mesh:D055728	Primary Myelofibrosis	C15	Hemic and Lymphatic Diseases
[truncated: 2,047 more rows]
